# Supplementary material for: True Grit: Passion and persistence make an innovative course design work
Source: PLoS Biol. 2019 Jul 18;17(7):e3000359. doi: 10.1371/journal.pbio.3000359 (PMC6667208; doi:10.1371/journal.pbio.3000359)
Supplement: S1 Data — (XLSX) [file pbio.3000359.s009.xlsx]

## Sheet: Casper_all
Stu.Num	Term	Section	Treat	SAT	ACT	Convert.to.ACT	ACT_ENGLISH	ACT_MATH	ACT_READING	ACT_SCIENCE_REASONING	ACT_WRITING	Ethn	URM	Gender	ADMT.DESC	More.admt.detail	Int	Majr	FIRST.GEN	ECA	Course.Grade	DFW	Per.HO.Pts.Match.Prev.Sem	Per.Ex.Pts.Match.Prev.Sem	Per.Ex.Pts	Took.three.exams	raw.ex1	raw.ex2	raw.ex3	raw.ex4	raw.tot.course	max.tot.course	1.How.many.courses	2.How.many.credits	a.study.bio	b.study.other	c.Travel.to.campus	d.Working.for.pay	e.Work.related.to.career	f.Volunteering	g.Volunteering.related.to.career	h.Take.care.of.kids	i.Take.care.of.elders	j.Take.care.of.siblings.other.family	k.Household.maintenance.chores	l.Sports.if scholarship.supported.athlete	m.Sports.if.non.scholarship.supported.athlete	n.Intramural.sports	o.Clubs
589	Winter 2013	Late	PE	NA	17	NA	17	15	17	18	16	Not Reported	NA	M	FTIAC	FTIAC - Traditional	N	Biology	Y	NO	F	Y	NA	NA	17.5	N	17.5	NA	NA	NA	95.32	800	NA	NA	NA	NA	NA	NA	NA	NA	NA	NA	NA	NA	NA	NA	NA	NA	NA
821	Winter 2014	Early	AL	NA	15	NA	16	14	15	14	15	Black Non-Hispanic	Y	F	Transfer	Transfer - Regular	N	Biology	N	NO	F	Y	18.4211	19.375	19.375	Y	12.5	25	20	20	337.32	800	5	12	6	4	20	13	0	0	0	0	0	0	15	0	0	4	0
586	Winter 2013	Early	PE	NA	16	NA	14	15	16	19	15	White Non-Hispanic	N	F	FTIAC	FTIAC - Traditional	N	Pre-Medicine/Osteopathy	Y	NO	F	Y	NA	NA	22.5	N	22.5	NA	NA	NA	111.23	800	NA	NA	NA	NA	NA	NA	NA	NA	NA	NA	NA	NA	NA	NA	NA	NA	NA
260	Winter 2012	Early	Control	0960	20	NA	18	20	19	23	19	Black Non-Hispanic	Y	M	FTIAC	FTIAC - Traditional	N	Biology	NA	NO	F	Y	37.5	22.5	22.5	N	NA	22.5	NA	NA	104.4	800	NA	NA	NA	NA	NA	NA	NA	NA	NA	NA	NA	NA	NA	NA	NA	NA	NA
820	Winter 2014	Late	AL	NA	20	NA	20	19	21	20	20	Black Non-Hispanic	Y	F	FTIAC	FTIAC - Traditional	N	General Biochemistry	Y	NO	F	Y	11.1111	23.3333	23.3333	Y	32.5	17.5	NA	20	223.72	800	NA	NA	NA	NA	NA	NA	NA	NA	NA	NA	NA	NA	NA	NA	NA	NA	NA
303	Winter 2012	Early	Control	NA	17	NA	14	16	20	19	14	White Non-Hispanic	N	F	FTIAC	FTIAC - Traditional	N	Pre-Medicine/Osteopathy	N	NO	TW	NA	12.5	25.5	25.5	N	NA	25.5	NA	NA	163.34	800	NA	NA	NA	NA	NA	NA	NA	NA	NA	NA	NA	NA	NA	NA	NA	NA	NA
547	Winter 2013	NA	PE	NA	15	NA	14	14	13	18	14	Black Non-Hispanic	Y	F	FTIAC	FTIAC - Traditional	N	Pre-Medicine/Osteopathy	N	NO	F	Y	31.5789	25.625	25.625	Y	32.5	17.5	25	27.5	465.96	800	NA	NA	NA	NA	NA	NA	NA	NA	NA	NA	NA	NA	NA	NA	NA	NA	NA
261	Winter 2012	Early	Control	NA	20	NA	18	29	21	21	18	Black Non-Hispanic	Y	M	FTIAC	FTIAC - Traditional	N	Pre-Medicine/Osteopathy	N	NO	F	Y	38.8889	26.25	26.25	Y	25	27.5	NA	NA	184.76	800	NA	NA	NA	NA	NA	NA	NA	NA	NA	NA	NA	NA	NA	NA	NA	NA	NA
135	Winter 2011	Early	Control	NA	16	NA	14	16	14	19	0	Black Non-Hispanic	Y	F	FTIAC	FTIAC - Traditional	N	Nursing Intent	N	NO	F	Y	NA	NA	26.875	Y	35	27.5	17.5	27.5	427.988	950	NA	NA	NA	NA	NA	NA	NA	NA	NA	NA	NA	NA	NA	NA	NA	NA	NA
160	Winter 2011	Early	Control	NA	17	NA	18	16	20	13	19	Black Non-Hispanic	Y	F	FTIAC	FTIAC - Traditional	N	Psychology	Y	NO	F	Y	NA	NA	27.5	Y	32.5	25	25	NA	382.963	950	NA	NA	NA	NA	NA	NA	NA	NA	NA	NA	NA	NA	NA	NA	NA	NA	NA
635	Winter 2014	Early	AL	NA	24	NA	21	20	28	25	23	White Non-Hispanic	N	M	FTIAC	FTIAC - Traditional	N	Biology	N	NO	F	Y	NA	NA	28.75	N	32.5	25	NA	NA	154.44	800	NA	NA	NA	NA	NA	NA	NA	NA	NA	NA	NA	NA	NA	NA	NA	NA	NA
134	Winter 2011	Early	Control	NA	NA	NA	0	0	0	0	0	Black Non-Hispanic	Y	F	Dual Enrolled	Dual Enrolled	N	Early College Alliance	NA	YES	F	Y	NA	NA	28.75	Y	45	15	30	25	380.393	950	NA	NA	NA	NA	NA	NA	NA	NA	NA	NA	NA	NA	NA	NA	NA	NA	NA
819	Winter 2014	Early	AL	NA	19	NA	21	17	22	22	21	White Non-Hispanic	N	F	FTIAC	FTIAC - Traditional	N	Pre-Veterinary	Y	NO	F	Y	36.8421	28.75	28.75	Y	30	35	20	30	449.28	800	2	9	2	2	4	25	0	0	0	0	0	4	4	0	0	0	0
299	Winter 2012	Early	Control	NA	17	NA	19	16	16	20	0	Black Non-Hispanic	Y	M	FTIAC	FTIAC - Traditional	N	Undeclared	N	NO	F	Y	13.1579	24.3333	28.875	Y	27.5	23	22.5	42.5	370.05	800	NA	NA	NA	NA	NA	NA	NA	NA	NA	NA	NA	NA	NA	NA	NA	NA	NA
818	Winter 2014	Late	AL	NA	18	NA	18	18	16	21	0	White Non-Hispanic	N	F	FTIAC	FTIAC - Traditional	N	Biology	Y	NO	F	Y	33.3333	29.1667	29.1667	Y	22.5	22.5	NA	42.5	271.6	800	5	15	2	5	4	6	2	2	0	0	2	2	3	0	0	2	1
1141	Winter 2017	Early	AL3	NA	16	NA	15	15	20	15	17	Black Non-Hispanic	Y	F	FTIAC	FTIAC - Traditional	N	Biology	Y	NO	F	Y			29.375	Y	35	30	32.5	20	348.41	800	NA	NA	NA	NA	NA	NA	NA	NA	NA	NA	NA	NA	NA	NA	NA	NA	NA
561	Winter 2013	Early	PE	NA	20	NA	20	16	24	19	0	Black Non-Hispanic	Y	F	FTIAC	FTIAC - Traditional	N	Chemistry	NA	NO	F	Y	39.4737	29.375	29.375	Y	22.5	37.5	35	22.5	368.75	800	3	13	2	2	1	24	0	10	10	0	0	3	3	0	2	10	0
998	Winter 2016	Early	AL2	NA	14	NA	14	15	12	16	16	White Non-Hispanic	N	F	Transfer	Transfer - Regular	N	Clinical Lab Sciences (Clinic)	N	NO	F	Y	42.8571	34.5794	29.375	Y	17.5	27.5	47.5	25	291	800	4	11	10	20	4	30	0	0	0	0	0	8	9	0	2	20	0
578	Winter 2013	Early	PE	NA	18	NA	21	16	19	17	21	Hispanic	Y	F	FTIAC	FTIAC - Traditional	N	Biology	N	NO	F	Y	NA	NA	30	N	30	NA	NA	NA	154.96	800	NA	NA	NA	NA	NA	NA	NA	NA	NA	NA	NA	NA	NA	NA	NA	NA	NA
615	Winter 2014	Late	AL	NA	17	NA	19	19	13	16	0	Black Non-Hispanic	Y	M	FTIAC	FTIAC - Traditional	N	Biology	N	NO	F	Y	NA	NA	30	N	30	NA	NA	NA	53.75	800	NA	NA	NA	NA	NA	NA	NA	NA	NA	NA	NA	NA	NA	NA	NA	NA	NA
381	Winter 2012	Early	Control	NA	NA	NA	0	0	0	0	0	Black Non-Hispanic	Y	F	Transfer	Transfer - Regular	N	Pre-Medicine/Osteopathy	Y	NO	W	Y	NA	30	30	N	30	NA	NA	NA	65.67	800	NA	NA	NA	NA	NA	NA	NA	NA	NA	NA	NA	NA	NA	NA	NA	NA	NA
1142	Winter 2017	Early	AL3	NA	NA	NA	NA	NA	NA	NA	NA	Asian	N	M	Transfer	Transfer - Non-Matric	N	Biology	NA	NO	F	Y			30	Y	45	30	22.5	22.5	320.83	800	NA	NA	NA	NA	NA	NA	NA	NA	NA	NA	NA	NA	NA	NA	NA	NA	NA
308	Winter 2012	Late	Control	NA	16	NA	17	14	14	17	15	Black Non-Hispanic	Y	F	FTIAC	FTIAC - Traditional	N	Biology	N	NO	F	Y	28.9474	29.3333	30.125	Y	35	33	20	32.5	360.12	800	NA	NA	NA	NA	NA	NA	NA	NA	NA	NA	NA	NA	NA	NA	NA	NA	NA
817	Winter 2014	Early	AL	NA	15	NA	15	15	15	16	16	Black Non-Hispanic	Y	F	FTIAC	FTIAC - Traditional	N	Undeclared	Y	NO	F	Y	42.1053	30.625	30.625	Y	30	35	32.5	25	419.52	800	4	13	8	8	9	30	0	0	0	18	6	18	10	0	0	0	3
997	Winter 2016	Early	AL2	NA	16	NA	10	18	17	18	13	Black Non-Hispanic	Y	F	FTIAC	FTIAC - Traditional	N	Psychology	N	NO	F	Y	45.7143	28.972	30.625	Y	27.5	30	40	25	449.895	800	NA	NA	NA	NA	NA	NA	NA	NA	NA	NA	NA	NA	NA	NA	NA	NA	NA
1000	Winter 2016	Early	AL2	NA	12	NA	12	16	12	12	10	Black Non-Hispanic	Y	F	Transfer	Transfer - Regular	N	Biology	N	NO	#N/A	NA	NA	NA	31.25	N	35	27.5	NA	NA	NA	800	4	11	10	21	4	60	30	0	0	0	0	7	7	0	0	3	0
219	Winter 2012	Early	Control	NA	23	NA	25	24	22	22	22	White Non-Hispanic	N	F	FTIAC	FTIAC - Traditional	N	Pre-Dentistry	N	NO	F	Y	50	31.5	31.5	Y	35	28	NA	NA	235.77	800	NA	NA	NA	NA	NA	NA	NA	NA	NA	NA	NA	NA	NA	NA	NA	NA	NA
994	Winter 2016	Early	AL2	NA	16	NA	14	16	16	18	15	Black Non-Hispanic	Y	F	FTIAC	FTIAC - Traditional	N	Pre-Veterinary	Y	NO	F	Y	37.1429	32.7103	31.875	Y	35	37.5	32.5	22.5	335.3	800	3	8	7	5	1	21	0	0	0	0	0	3	1	0	0	0	0
1144	Winter 2017	Early	AL3	NA	17	NA	14	21	13	19	13	White Non-Hispanic	N	F	Re-enroll Domestic	Re-enroll Domestic	N	Pre-Veterinary	N	NO	F	Y			31.875	Y	30	32.5	40	25	238.31	800	NA	NA	NA	NA	NA	NA	NA	NA	NA	NA	NA	NA	NA	NA	NA	NA	NA
552	Winter 2013	Early	PE	NA	17	NA	17	16	18	18	17	Black Non-Hispanic	Y	F	FTIAC	FTIAC - Traditional	N	Biology	Y	NO	F	Y	31.5789	31.875	31.875	Y	32.5	37.5	25	32.5	446.65	800	5	13	4.5	6	1	28	0	2	0	0	0	3	4	0	0	2.5	0
315	Winter 2012	Early	Control	NA	15	NA	15	15	15	16	16	Black Non-Hispanic	Y	F	FTIAC	FTIAC - Traditional	N	Communication Technology	N	NO	F	Y	23.6842	28.3333	31.875	Y	24.5	38	22.5	42.5	275.03	800	NA	NA	NA	NA	NA	NA	NA	NA	NA	NA	NA	NA	NA	NA	NA	NA	NA
320	Winter 2012	Early	Control	0640	13	NA	10	14	14	13	12	Asian	N	F	Transfer	Transfer - Regular	N	Pre-Dentistry	N	NO	F	Y	23.6842	31	32	Y	27.5	40.5	25	35	423.43	800	NA	NA	NA	NA	NA	NA	NA	NA	NA	NA	NA	NA	NA	NA	NA	NA	NA
300	Winter 2012	Early	Control	NA	17	NA	15	15	17	19	15	Black Non-Hispanic	Y	F	FTIAC	FTIAC - Traditional	N	Biology	NA	NO	F	Y	34.2105	31	32	Y	30	25.5	37.5	35	379.29	800	NA	NA	NA	NA	NA	NA	NA	NA	NA	NA	NA	NA	NA	NA	NA	NA	NA
583	Winter 2013	Early	PE	NA	20	NA	21	18	21	20	21	Black Non-Hispanic	Y	F	Transfer	Transfer - Regular	N	Undeclared	Y	NO	F	Y	NA	NA	32.5	N	32.5	NA	NA	NA	141.46	800	NA	NA	NA	NA	NA	NA	NA	NA	NA	NA	NA	NA	NA	NA	NA	NA	NA
579	Winter 2013	Early	PE	NA	16	NA	15	19	20	18	14	Black Non-Hispanic	Y	F	FTIAC	FTIAC - Traditional	N	General Biochemistry	NA	NO	F	Y	NA	NA	32.5	N	32.5	32.5	NA	NA	151.11	800	4	13	20	20	2	0	0	0	0	100	0	0	10	0	0	0	0
816	Winter 2014	Early	AL	NA	16	NA	17	16	15	18	14	Not Reported	NA	F	FTIAC	FTIAC - Traditional	N	Chemistry	N	NO	F	Y	36.8421	32.5	32.5	Y	27.5	37.5	32.5	NA	365.51	800	NA	NA	NA	NA	NA	NA	NA	NA	NA	NA	NA	NA	NA	NA	NA	NA	NA
262	Winter 2012	Early	Control	NA	20	NA	22	21	19	24	20	White Non-Hispanic	N	M	FTIAC	FTIAC - Traditional	N	Pre-Medicine/Osteopathy	Y	NO	W	Y	38.8889	32.5	32.5	Y	32.5	32.5	NA	NA	212.29	800	NA	NA	NA	NA	NA	NA	NA	NA	NA	NA	NA	NA	NA	NA	NA	NA	NA
1248	Fall 2017	NA	AL4	NA	16	NA	13	15	13	21	14	Black Non-Hispanic	Y	F	FTIAC	FTIAC - Traditional	N	Pre-Medicine/Osteopathy	N	NO	F	Y			32.5	Y	25	40	42.5	22.5	312.96	800
528	Winter 2013	Late	PE	NA	19	NA	20	16	19	21	19	White Non-Hispanic	N	F	FTIAC	FTIAC - Traditional	N	Biology	N	NO	D	Y	36.8421	32.5	32.5	Y	35	37.5	32.5	25	532.77	800	NA	NA	NA	NA	NA	NA	NA	NA	NA	NA	NA	NA	NA	NA	NA	NA	NA
549	Winter 2013	Early	PE	NA	16	NA	17	11	17	18	18	White Non-Hispanic	N	F	FTIAC	FTIAC - Traditional	N	Biology	Y	NO	F	Y	42.1053	32.5	32.5	Y	35	30	35	30	459.73	800	4	10	3	2	1	30	0	0	0	0	3	1	2	0	2	1	3
370	Winter 2012	Early	Control	NA	NA	NA	0	0	0	0	0	White Non-Hispanic	N	F	Transfer	Transfer - Regular	N	Criminology and Criminal Justc	Y	NO	F	Y	NA	31.8333	32.625	Y	27.5	35.5	32.5	35	288.21	800	NA	NA	NA	NA	NA	NA	NA	NA	NA	NA	NA	NA	NA	NA	NA	NA	NA
995	Winter 2016	Early	AL2	NA	21	NA	20	17	20	26	21	Asian	N	F	FTIAC	FTIAC - Traditional	N	Clinical Lab Sciences (Clinic)	N	NO	F	Y	31.4286	31.7757	33.125	Y	42.5	27.5	35	27.5	457	800	NA	NA	NA	NA	NA	NA	NA	NA	NA	NA	NA	NA	NA	NA	NA	NA	NA
992	Winter 2016	Late	AL2	NA	NA	NA	0	0	0	0	0	White Non-Hispanic	N	F	Transfer	Transfer - Regular	N	Biology	N	NO	D	Y	34.2857	32.7103	33.75	Y	47.5	32.5	30	25	506.125	800	5	13	2	2	1	0	0	0	0	0	0	0	1	0	0	3	0
533	Winter 2013	Early	PE	NA	16	NA	15	15	16	17	16	Black Non-Hispanic	Y	F	Transfer	Transfer - Regular	N	Biology	NA	NO	D	Y	23.6842	33.75	33.75	Y	17.5	45	32.5	40	526.91	800	3	13	5	3	0	8	0	0	0	0	5	2	2	0	2.5	3	0
1003	Winter 2016	Early	AL2	NA	16	NA	17	16	14	18	18	Two or More Races	NA	M	FTIAC	FTIAC - Traditional	N	History	N	NO	#N/A	NA	NA	NA	33.75	N	35	32.5	NA	NA	NA	800	NA	NA	NA	NA	NA	NA	NA	NA	NA	NA	NA	NA	NA	NA	NA	NA	NA
566	Winter 2013	Early	PE	NA	15	NA	16	15	12	17	18	Black Non-Hispanic	Y	F	FTIAC	FTIAC - Traditional	N	Pre-Medicine/Osteopathy	N	NO	F	Y	42.1053	34.1667	34.1667	Y	37.5	35	30	NA	326.34	800	NA	NA	NA	NA	NA	NA	NA	NA	NA	NA	NA	NA	NA	NA	NA	NA	NA
159	Winter 2011	Early	Control	NA	21	NA	20	21	21	23	18	Black Non-Hispanic	Y	F	FTIAC	FTIAC - Traditional	N	Pre-Dentistry	NA	NO	F	Y	NA	NA	34.1667	Y	35	37.5	30	NA	309.86	950	NA	NA	NA	NA	NA	NA	NA	NA	NA	NA	NA	NA	NA	NA	NA	NA	NA
609	Winter 2014	Late	AL	NA	15	NA	12	16	13	17	13	White Non-Hispanic	N	F	Transfer	Transfer - Regular	N	Pre-Dentistry	Y	NO	F	Y	NA	NA	35	N	35	NA	NA	NA	126.76	800	4	12	15	18	3	0	0	0	0	0	13	20	20	0	0	0	0
616	Winter 2014	Early	AL	NA	17	NA	15	17	16	20	17	Black Non-Hispanic	Y	F	FTIAC	FTIAC - Traditional	N	Pre-Dentistry	Y	NO	F	Y	NA	NA	35	N	37.5	32.5	NA	NA	204.62	800	NA	NA	NA	NA	NA	NA	NA	NA	NA	NA	NA	NA	NA	NA	NA	NA	NA
182	Winter 2011	Early	Control	NA	24	NA	26	21	23	26	24	Hispanic	Y	M	FTIAC Intl	FTIAC - Intl - no SEVIS	Y	Undeclared	Y	NO	F	Y	NA	NA	35	N	NA	35	NA	NA	69.5	950	NA	NA	NA	NA	NA	NA	NA	NA	NA	NA	NA	NA	NA	NA	NA	NA	NA
622	Winter 2014	Late	AL	1040	19	NA	18	17	21	20	16	Black Non-Hispanic	Y	M	FTIAC	FTIAC - Traditional	N	Pre-Medicine/Osteopathy	N	NO	F	Y	NA	NA	35	N	35	35	NA	NA	186.39	800	NA	NA	NA	NA	NA	NA	NA	NA	NA	NA	NA	NA	NA	NA	NA	NA	NA
278	Winter 2012	Early	Control	NA	19	NA	19	19	21	20	18	Black Non-Hispanic	Y	M	FTIAC	FTIAC - Traditional	N	Psychology	N	NO	F	Y	22.2222	35	35	Y	40	30	NA	NA	104	800	NA	NA	NA	NA	NA	NA	NA	NA	NA	NA	NA	NA	NA	NA	NA	NA	NA
283	Winter 2012	Early	Control	NA	19	NA	15	18	21	23	16	Black Non-Hispanic	Y	F	FTIAC	FTIAC - Traditional	N	Biology	NA	NO	W	Y	40	35	35	N	35	NA	NA	NA	195.19	800	NA	NA	NA	NA	NA	NA	NA	NA	NA	NA	NA	NA	NA	NA	NA	NA	NA
553	Winter 2013	Late	PE	NA	15	NA	13	18	16	17	14	Black Non-Hispanic	Y	F	FTIAC	FTIAC - Traditional	N	Psychology	N	NO	F	Y	39.4737	35	35	Y	40	32.5	37.5	30	427.53	800	5	15	5	10	2	20	3	2	0	0	0	a lot	4	2	2	2	0
559	Winter 2013	Early	PE	NA	20	NA	21	22	19	18	20	Black Non-Hispanic	Y	F	FTIAC	FTIAC - Traditional	N	Psychology	N	NO	F	Y	36.8421	35	35	Y	30	37.5	40	32.5	391.72	800	5	14	4	15	0	0	0	4	0	0	0	0	0	10	10	0	5
996	Winter 2016	Early	AL2	NA	NA	NA	0	0	0	0	0	Race/Ethnicity Unknown	NA	F	Transfer	Transfer - Regular	N	Pre-Dentistry	N	NO	F	Y	20	34.5794	35	Y	27.5	45	32.5	35	467.315	800	5	17	5	12	4	14	14	3	3	0	0	0	10	0	0	7	0
133	Winter 2011	Early	Control	NA	17	NA	15	18	18	18	0	White Non-Hispanic	N	M	Transfer	Transfer - Regular	N	Sports Medicine-Intent	Y	NO	F	Y	NA	NA	35.625	Y	37.5	32.5	35	37.5	511.766	950	NA	NA	NA	NA	NA	NA	NA	NA	NA	NA	NA	NA	NA	NA	NA	NA	NA
815	Winter 2014	Late	AL	NA	15	NA	15	15	13	20	14	White Non-Hispanic	N	F	FTIAC	FTIAC - Traditional	N	Interdisc Environ Sci/Society	N	NO	F	Y	34.2105	35.8333	35.8333	Y	27.5	45	35	NA	399.21	800	4	12	6.5	20	0.3	26	0	0	0	0	0	0	5	0	0	0	0
569	Winter 2013	Early	PE	NA	17	NA	14	16	20	16	14	Black Non-Hispanic	Y	F	FTIAC	FTIAC - Traditional	N	Pre-Medicine/Osteopathy	Y	NO	F	Y	50	35.8333	35.8333	Y	30	37.5	40	NA	299.45	800	NA	NA	NA	NA	NA	NA	NA	NA	NA	NA	NA	NA	NA	NA	NA	NA	NA
554	Winter 2013	Early	PE	0610	16	NA	15	16	16	19	16	Black Non-Hispanic	Y	F	FTIAC	FTIAC - Traditional	N	Biology	NA	NO	F	Y	38.8889	35.8333	35.8333	Y	35	47.5	NA	25	424.5	800	NA	NA	NA	NA	NA	NA	NA	NA	NA	NA	NA	NA	NA	NA	NA	NA	NA
174	Winter 2011	Late	Control	NA	22	NA	20	21	28	20	0	Black Non-Hispanic	Y	F	FTIAC	FTIAC - Traditional	N	Computer Science	Y	NO	W	Y	NA	NA	36.25	N	37.5	35	NA	NA	129.58	950	NA	NA	NA	NA	NA	NA	NA	NA	NA	NA	NA	NA	NA	NA	NA	NA	NA
573	Winter 2013	Late	PE	NA	17	NA	14	18	17	19	14	White Non-Hispanic	N	M	FTIAC	FTIAC - Traditional	N	Special Education-Undeclared	N	NO	F	Y	NA	NA	36.25	N	30	42.5	NA	NA	249.36	800	4	12	4	4	2	0	0	2.5	0	0	4	4	4	0	0	5	0
814	Winter 2014	Early	AL	NA	12	NA	9	16	12	9	0	Black Non-Hispanic	Y	F	FTIAC	FTIAC - Traditional	N	Pre-Medicine/Osteopathy	Y	NO	F	Y	44.7368	36.25	36.25	Y	42.5	32.5	40	30	459.53	800	NA	NA	NA	NA	NA	NA	NA	NA	NA	NA	NA	NA	NA	NA	NA	NA	NA
132	Winter 2011	Early	Control	NA	15	NA	14	16	12	17	14	Black Non-Hispanic	Y	M	FTIAC	FTIAC - Traditional	N	Biology	N	NO	F	Y	NA	NA	36.25	Y	35	37.5	40	32.5	467.941	950	NA	NA	NA	NA	NA	NA	NA	NA	NA	NA	NA	NA	NA	NA	NA	NA	NA
541	Winter 2013	Early	PE	NA	20	NA	20	18	23	19	21	Black Non-Hispanic	Y	F	FTIAC	FTIAC - Traditional	N	Pre-Medicine/Osteopathy	N	NO	D	Y	42.1053	36.25	36.25	Y	35	40	35	35	495.32	800	5	13	3	9	1	8	0	0	0	0	0	0	3	0	0	2	0
371	Winter 2012	Early	Control	NA	NA	NA	0	0	0	0	0	Hispanic	Y	F	Transfer	Transfer - Regular	N	Biology	N	NO	F	Y	NA	35.1667	36.375	Y	40	38	27.5	40	463.17	800	NA	NA	NA	NA	NA	NA	NA	NA	NA	NA	NA	NA	NA	NA	NA	NA	NA
312	Winter 2012	Early	Control	NA	15	NA	15	16	12	18	17	White Non-Hispanic	N	F	Dual Enrolled	Dual Enrolled	N	Early College Alliance	NA	YES	D	Y	39.4737	33.5	36.375	Y	40	35.5	25	45	508.48	800	NA	NA	NA	NA	NA	NA	NA	NA	NA	NA	NA	NA	NA	NA	NA	NA	NA
550	Winter 2013	Early	PE	NA	18	NA	20	19	16	18	21	Black Non-Hispanic	Y	F	FTIAC	FTIAC - Traditional	N	General Business-Intent	NA	NO	F	Y	34.2105	36.6667	36.6667	Y	42.5	45	22.5	NA	451.74	800	5	13	3	3	4	0	0	0	0	0	0	0	1	0	0	0	0
518	Winter 2013	Early	PE	NA	16	NA	16	17	15	21	16	White Non-Hispanic	N	F	FTIAC Intl	FTIAC - Intl - SEVIS	Y	Sports Medicine-Intent	NA	NO	C-	N	39.4737	36.875	36.875	Y	35	37.5	40	35	561.32	800	5	15	10	2	2	0	0	0	0	0	0	0	3	17	1	0	0
524	Winter 2013	Early	PE	NA	16	NA	14	16	14	20	0	Black Non-Hispanic	Y	F	FTIAC	FTIAC - Traditional	N	Biology	N	NO	D	Y	36.8421	36.875	36.875	Y	32.5	40	37.5	37.5	545.12	800	NA	NA	NA	NA	NA	NA	NA	NA	NA	NA	NA	NA	NA	NA	NA	NA	NA
584	Winter 2013	Late	PE	NA	23	NA	20	24	27	24	19	Hispanic	Y	F	FTIAC	FTIAC - Traditional	N	Pre-Medicine/Osteopathy	N	NO	F	Y	NA	NA	37.5	N	37.5	NA	NA	NA	138.51	800	NA	NA	NA	NA	NA	NA	NA	NA	NA	NA	NA	NA	NA	NA	NA	NA	NA
588	Winter 2013	Early	PE	NA	20	NA	21	18	20	22	20	Black Non-Hispanic	Y	F	Transfer	Transfer - Regular	N	Biology	N	NO	F	Y	NA	NA	37.5	N	37.5	NA	NA	NA	96.31	800	NA	NA	NA	NA	NA	NA	NA	NA	NA	NA	NA	NA	NA	NA	NA	NA	NA
617	Winter 2014	Late	AL	NA	18	NA	19	20	15	18	20	Black Non-Hispanic	Y	F	FTIAC	FTIAC - Traditional	N	Pre-Veterinary	Y	NO	F	Y	NA	NA	37.5	N	37.5	NA	NA	NA	92.33	800	NA	NA	NA	NA	NA	NA	NA	NA	NA	NA	NA	NA	NA	NA	NA	NA	NA
619	Winter 2014	Early	AL	0900	19	19	0	0	0	0	0	Black Non-Hispanic	Y	M	FTIAC	FTIAC - Traditional	N	Pre-Veterinary	N	NO	F	Y	NA	NA	37.5	N	37.5	NA	NA	NA	94.49	800	NA	NA	NA	NA	NA	NA	NA	NA	NA	NA	NA	NA	NA	NA	NA	NA	NA
812	Winter 2014	Early	AL	NA	21	NA	23	16	25	20	23	Hispanic	Y	F	FTIAC	FTIAC - Traditional	N	Biology	N	NO	D	Y	36.8421	37.5	37.5	Y	52.5	40	32.5	25	489.67	800	5	15	3	1.5	0	19.5	0	0	0	0	0	0	1.75	0	0	3	3
131	Winter 2011	Early	Control	NA	15	NA	14	18	17	18	14	Not Reported	NA	M	FTIAC	FTIAC - Traditional	N	Pre-Medicine/Osteopathy	NA	NO	D	Y	NA	NA	37.5	Y	32.5	47.5	45	25	585.784	950	NA	NA	NA	NA	NA	NA	NA	NA	NA	NA	NA	NA	NA	NA	NA	NA	NA
991	Winter 2016	Early	AL2	NA	16	NA	12	15	21	16	15	Black Non-Hispanic	Y	F	FTIAC	FTIAC - Traditional	N	Biology	Y	NO	F	Y	45.7143	39.2523	37.5	Y	27.5	47.5	45	30	455.36	800	NA	NA	NA	NA	NA	NA	NA	NA	NA	NA	NA	NA	NA	NA	NA	NA	NA
540	Winter 2013	Early	PE	0920	21	NA	25	19	23	22	22	Black Non-Hispanic	Y	F	FTIAC	FTIAC - Traditional	N	Sports Medicine-Intent	N	NO	D	Y	42.1053	37.5	37.5	Y	37.5	37.5	40	35	497.1	800	5	17	3	4.5	0	0	0	0	0	0	0	0	1	0	0	0	0
532	Winter 2013	Early	PE	NA	20	NA	21	21	18	21	0	Black Non-Hispanic	Y	F	FTIAC	FTIAC - Traditional	N	Pre-Medicine/Osteopathy	N	NO	D	Y	36.8421	37.5	37.5	Y	45	32.5	32.5	40	527.81	800	5	14	7	4	0	0	0	0	0	0	0	0	0	0	0	5	0
373	Winter 2012	Early	Control	NA	NA	NA	0	0	0	0	0	White Non-Hispanic	N	M	Dual Enrolled	Dual Enrolled	N	Early College Alliance	NA	YES	F	Y	NA	35	37.5	Y	45	NA	25	42.5	193.22	800	NA	NA	NA	NA	NA	NA	NA	NA	NA	NA	NA	NA	NA	NA	NA	NA	NA
813	Winter 2014	Early	AL	NA	NA	NA	0	0	0	0	0	Black Non-Hispanic	Y	F	Transfer	Transfer - Regular	N	Clinical Lab Sciences (Clinic)	N	NO	F	Y	33.3333	37.5	37.5	Y	27.5	40	NA	45	342.36	800	NA	NA	NA	NA	NA	NA	NA	NA	NA	NA	NA	NA	NA	NA	NA	NA	NA
811	Winter 2014	Early	AL	NA	17	NA	19	18	13	19	19	White Non-Hispanic	N	M	FTIAC	FTIAC - Traditional	N	Biology	N	NO	F	Y	34.2105	37.5	37.5	Y	42.5	25	32.5	50	292.81	800	NA	NA	NA	NA	NA	NA	NA	NA	NA	NA	NA	NA	NA	NA	NA	NA	NA
999	Winter 2016	Early	AL2	NA	20	NA	20	20	20	24	21	White Non-Hispanic	N	F	FTIAC	FTIAC - Traditional	N	Political Science	N	NO	F	Y	NA	NA	37.5	N	45	NA	30	NA	290.39	800	5	14	8	26	0.5	32	32	0.5	0	0	0	2	2	0	0	1	2
809	Winter 2014	Early	AL	NA	16	NA	17	15	16	16	16	Black Non-Hispanic	Y	F	FTIAC	FTIAC - Traditional	N	Nursing Intent	N	NO	D	Y	31.5789	38.125	38.125	Y	47.5	60	17.5	27.5	517.96	800	3	9	1	1	0.2	0	0	0	0	0	0	0	1	2	0	0	2
810	Winter 2014	Early	AL	NA	18	NA	18	21	13	20	0	White Non-Hispanic	N	M	FTIAC	FTIAC - Traditional	N	Interior Design	N	NO	D	Y	44.7368	38.125	38.125	Y	50	35	35	32.5	494.84	800	2	8	2	2	1	40	0	0	0	0	0	0	1	0	10	10	0
545	Winter 2013	Early	PE	NA	17	NA	17	15	20	14	17	Black Non-Hispanic	Y	F	FTIAC	FTIAC - Traditional	N	Pre-Medicine/Osteopathy	N	NO	D	Y	26.3158	38.125	38.125	Y	20	45	37.5	50	480.81	800	5	12	3	2	0	12	0	0	0	0	9	9	4	0	0	0	0
546	Winter 2013	Early	PE	NA	23	NA	21	24	23	23	19	Black Non-Hispanic	Y	M	FTIAC	FTIAC - Traditional	N	Sports Medicine-Intent	Y	NO	F	Y	42.1053	38.75	38.75	Y	37.5	40	37.5	40	474.6	800	NA	NA	NA	NA	NA	NA	NA	NA	NA	NA	NA	NA	NA	NA	NA	NA	NA
250	Winter 2012	Early	Control	NA	21	NA	17	21	23	23	21	White Non-Hispanic	N	M	Transfer	Transfer - Regular	N	Biochemistry/Toxicology	N	NO	F	Y	36.8421	39.1667	39.1667	Y	47.5	37.5	32.5	NA	265.97	800	NA	NA	NA	NA	NA	NA	NA	NA	NA	NA	NA	NA	NA	NA	NA	NA	NA
807	Winter 2014	Early	AL	NA	15	NA	17	16	15	16	16	Black Non-Hispanic	Y	F	FTIAC	FTIAC - Traditional	N	Pre-Medicine/Osteopathy	N	NO	F	Y	47.3684	39.375	39.375	Y	47.5	52.5	35	22.5	445.37	800	5	17	5	5	0	6	0	0	0	0	0	0	2	0	0	0	0
1224	Fall 2017	NA	AL4	NA	19	NA	21	16	19	20	20	Asian	N	F	FTIAC	FTIAC - Traditional	N	Exploratory	N	NO	C-	N			39.375	Y	47.5	55	17.5	37.5	563.84	800	5	15	20	5	3	25	2	0	0	5	5	5	10	0	0	0	0
808	Winter 2014	Early	AL	NA	20	NA	21	15	21	24	19	Black Non-Hispanic	Y	M	FTIAC	FTIAC - Traditional	N	Biology	N	NO	D	Y	26.3158	39.375	39.375	Y	37.5	47.5	22.5	50	500.03	800	NA	NA	NA	NA	NA	NA	NA	NA	NA	NA	NA	NA	NA	NA	NA	NA	NA
1150	Winter 2017	Early	AL3	NA	22	NA	25	18	21	25	24	Hispanic	Y	M	FTIAC	FTIAC - Traditional	N	Management-Intent	NA	NO	F	Y			40	N	40	NA	NA	NA	62.96	800	NA	NA	NA	NA	NA	NA	NA	NA	NA	NA	NA	NA	NA	NA	NA	NA	NA
1145	Winter 2017	Early	AL3	NA	19	NA	21	19	20	19	21	Black Non-Hispanic	Y	F	FTIAC	FTIAC - Traditional	N	Pre-Veterinary	N	NO	F	Y			40	N	50	30	NA	NA	126.21	800	NA	NA	NA	NA	NA	NA	NA	NA	NA	NA	NA	NA	NA	NA	NA	NA	NA
576	Winter 2013	Early	PE	NA	NA	NA	0	0	0	0	0	Black Non-Hispanic	Y	F	Transfer	Transfer - Regular	N	Biology	Y	NO	F	Y	NA	NA	40	N	35	45	NA	NA	208.01	800	NA	NA	NA	NA	NA	NA	NA	NA	NA	NA	NA	NA	NA	NA	NA	NA	NA
806	Winter 2014	Early	AL	NA	17	NA	20	19	13	21	21	Black Non-Hispanic	Y	M	FTIAC	FTIAC - Traditional	N	Nursing Intent	N	NO	F	Y	31.5789	40	40	Y	35	60	25	NA	332.61	800	4	13	7	NA	0	25	0	0	0	0	0	0	0	0	0	2	0
295	Winter 2012	Early	Control	NA	18	NA	20	16	18	17	17	White Non-Hispanic	N	M	Transfer	Transfer - Regular	N	Biology	N	NO	W	Y	70	40	40	N	40	NA	NA	NA	70.83	800	NA	NA	NA	NA	NA	NA	NA	NA	NA	NA	NA	NA	NA	NA	NA	NA	NA
130	Winter 2011	Early	Control	NA	17	NA	19	17	18	14	0	Black Non-Hispanic	Y	F	Second Bach	Second Bach - Domestic	N	Social Work	N	NO	F	Y	NA	NA	40	Y	52.5	40	32.5	35	564.355	950	NA	NA	NA	NA	NA	NA	NA	NA	NA	NA	NA	NA	NA	NA	NA	NA	NA
990	Winter 2016	Early	AL2	NA	19	NA	21	19	20	21	21	White Non-Hispanic	N	F	FTIAC	FTIAC - Traditional	N	Biology	N	NO	C-	N	45.7143	40.1869	40	Y	40	35	50	35	570.235	800	6	17	3	7	2	40	40	10	8	0	3	0	1	0	0	4	4
531	Winter 2013	Early	PE	NA	17	NA	16	15	16	20	16	Black Non-Hispanic	Y	F	FTIAC	FTIAC - Traditional	N	Pre-Medicine/Osteopathy	Y	NO	D	Y	39.4737	40	40	Y	40	32.5	47.5	40	528.39	800	4	12	10	10	2	0	0	0	0	14	0	0	14	0	0	14	0
522	Winter 2013	Early	PE	NA	16	NA	15	19	13	18	17	White Non-Hispanic	N	F	FTIAC	FTIAC - Traditional	N	Biology	N	NO	D	Y	44.7368	40	40	Y	40	42.5	30	47.5	548.33	800	6	16	9	20	2.2	32	28.5	0	0	0	0	0	4	0	0	3	0
1008	Winter 2016	Early	AL2	NA	20	NA	21	15	24	19	20	Black Non-Hispanic	Y	F	FTIAC	FTIAC - Traditional	N	Psychology	N	NO	F	Y	NA	NA	40	N	40	40	NA	NA	249.24	800	5	12	10	30	10	40	40	0	0	5	0	6	3	0	0	2	0
1007	Winter 2016	Early	AL2	NA	19	NA	20	20	19	23	16	Black Non-Hispanic	Y	M	FTIAC	FTIAC - Traditional	N	Biology	N	NO	#N/A	NA	NA	NA	40	N	40	NA	NA	NA	NA	800	5	14	12	20	2	40	0	0	0	48	0	0	10	0	5	0	0
276	Winter 2012	Early	Control	0910	19	NA	16	20	22	21	18	Asian	N	M	Transfer	Transfer - Regular	N	Biology	NA	NO	F	Y	23.6842	36	40.125	Y	25	48	35	52.5	434.15	800	NA	NA	NA	NA	NA	NA	NA	NA	NA	NA	NA	NA	NA	NA	NA	NA	NA
129	Winter 2011	Early	Control	NA	NA	NA	0	0	0	0	0	Hispanic	Y	F	Transfer	Transfer - Regular	N	Psychology	Y	NO	C-	N	NA	NA	40.625	Y	47.5	45	40	30	689.131	950	NA	NA	NA	NA	NA	NA	NA	NA	NA	NA	NA	NA	NA	NA	NA	NA	NA
515	Winter 2013	Early	PE	NA	15	NA	16	17	13	19	17	Black Non-Hispanic	Y	F	FTIAC	FTIAC - Traditional	N	Biology	Y	NO	C-	N	50	40.625	40.625	Y	30	55	47.5	30	565.73	800	4	13	6	3	1	4	0	0	0	0	5	4	2	0	2	8	0
987	Winter 2016	Early	AL2	980	21	21	0	0	0	0	0	White Non-Hispanic	N	F	FTIAC	FTIAC - Traditional	N	Biology	N	NO	D	Y	51.4286	43.9252	40.625	Y	47.5	40	42.5	32.5	484.285	800	4	12	3	6	0	39	0	1.5	0	0	0	0	0	0	0	3	12
128	Winter 2011	Early	Control	NA	19	NA	17	19	15	23	0	Amer Indian or Alaskan Native	Y	M	FTIAC	FTIAC - Traditional	N	Biology	N	NO	D	Y	NA	NA	40.625	Y	45	32.5	52.5	32.5	613.984	950	NA	NA	NA	NA	NA	NA	NA	NA	NA	NA	NA	NA	NA	NA	NA	NA	NA
505	Winter 2013	Early	PE	NA	15	NA	14	16	14	16	16	Black Non-Hispanic	Y	F	FTIAC	FTIAC - Traditional	N	Pre-Medicine/Osteopathy	Y	NO	C	N	34.2105	40.625	40.625	Y	42.5	42.5	30	47.5	598.9	800	4	13	4	4	1	15	15	5	5	0	0	0	2	0	0	5	0
804	Winter 2014	Early	AL	NA	17	NA	14	16	19	20	14	Asian	N	F	Transfer	Transfer - Regular	N	General Biochemistry	N	NO	F	Y	31.5789	40.8333	40.8333	Y	42.5	47.5	32.5	NA	401.43	800	5	17	8	6	2	14	12	2	2	0	0	5	5	0	0	6	4
562	Winter 2013	Early	PE	NA	19	NA	15	20	21	19	17	Black Non-Hispanic	Y	F	FTIAC	FTIAC - Traditional	N	Undeclared	N	NO	F	Y	42.1053	40.8333	40.8333	Y	42.5	37.5	42.5	NA	366.33	800	NA	NA	NA	NA	NA	NA	NA	NA	NA	NA	NA	NA	NA	NA	NA	NA	NA
805	Winter 2014	Late	AL	NA	20	NA	21	23	17	21	0	Black Non-Hispanic	Y	F	FTIAC	FTIAC - Traditional	N	Biology	N	NO	D	Y	53.3333	40.8333	40.8333	Y	35	NA	55	32.5	433.53	800	5	15	7.5	5	0	0	0	7.5	0	0	0	0	5	7.5	0	3	7.5
577	Winter 2013	Early	PE	NA	NA	NA	0	0	0	0	0	White Non-Hispanic	N	M	Transfer	Transfer - Regular	N	Computer Science	N	NO	F	Y	NA	NA	41.25	N	52.5	30	NA	NA	200.65	800	NA	NA	NA	NA	NA	NA	NA	NA	NA	NA	NA	NA	NA	NA	NA	NA	NA
173	Winter 2011	Early	Control	NA	17	NA	18	16	18	19	19	Black Non-Hispanic	Y	F	FTIAC	FTIAC - Traditional	N	Biology	N	NO	F	Y	NA	NA	41.25	N	47.5	35	NA	NA	374.917	950	NA	NA	NA	NA	NA	NA	NA	NA	NA	NA	NA	NA	NA	NA	NA	NA	NA
627	Winter 2014	Late	AL	NA	20	NA	19	19	22	21	18	Hispanic	Y	F	FTIAC	FTIAC - Traditional	N	Pre-OT	N	NO	F	Y	NA	NA	41.25	N	42.5	40	NA	NA	151.1	800	NA	NA	NA	NA	NA	NA	NA	NA	NA	NA	NA	NA	NA	NA	NA	NA	NA
172	Winter 2011	Late	Control	NA	NA	NA	0	0	0	0	0	White Non-Hispanic	N	F	Transfer	Transfer - Regular	N	Clinical Lab Sciences (Profes)	NA	NO	W	Y	NA	NA	41.25	N	37.5	45	NA	NA	249.449	950	NA	NA	NA	NA	NA	NA	NA	NA	NA	NA	NA	NA	NA	NA	NA	NA	NA
614	Winter 2014	Early	AL	NA	17	NA	18	16	21	19	18	Black Non-Hispanic	Y	F	FTIAC	FTIAC - Traditional	N	Computer Engineering Tech	Y	NO	F	Y	NA	NA	41.25	N	32.5	50	NA	NA	249.47	800	4	13	2	30	1	0	0	0	0	0	0	0	0	1	1	0	2
171	Winter 2011	Early	Control	NA	20	NA	16	26	15	21	0	White Non-Hispanic	N	M	FTIAC	FTIAC - Traditional	N	Sports Medicine-Intent	N	NO	F	Y	NA	NA	41.25	N	NA	32.5	50	NA	269.55	950	NA	NA	NA	NA	NA	NA	NA	NA	NA	NA	NA	NA	NA	NA	NA	NA	NA
803	Winter 2014	Early	AL	NA	20	NA	16	18	20	26	13	White Non-Hispanic	N	F	FTIAC	FTIAC - Traditional	N	Pre-Veterinary	Y	NO	F	Y	47.3684	41.25	41.25	Y	52.5	40	37.5	35	451.38	800	4	15	0	0	0	20	0	0	0	0	0	0	4	0	0	0	0
521	Winter 2013	Late	PE	NA	20	NA	20	20	22	21	21	Not Reported	NA	M	FTIAC	FTIAC - Traditional	N	Interdisc Environ Sci/Society	Y	NO	D	Y	39.4737	41.25	41.25	Y	27.5	42.5	45	50	550.72	800	5	16	11	14	1	12	0	5	5	0	0	0	2	0	0	80	4
274	Winter 2012	Late	Control	NA	19	NA	20	20	18	16	20	White Non-Hispanic	N	F	FTIAC	FTIAC - Traditional	N	Pre-Medicine/Osteopathy	NA	NO	D-	Y	NA	39.3333	41.375	Y	30	53	35	47.5	480.26	800	NA	NA	NA	NA	NA	NA	NA	NA	NA	NA	NA	NA	NA	NA	NA	NA	NA
529	Winter 2013	Early	PE	NA	19	NA	19	17	18	20	18	Black Non-Hispanic	Y	F	FTIAC	FTIAC - Traditional	N	Biology	NA	NO	B+	N	42.1053	41.875	41.875	Y	42.5	52.5	47.5	25	532.35	800	4	14	10	6	0	0	1	4	0	0	0	0	2	0	0	4	2
127	Winter 2011	Early	Control	NA	14	NA	10	15	11	18	11	Black Non-Hispanic	Y	F	Transfer	Transfer - Intl - no SEVIS	Y	Clinical Lab Sciences (Clinic)	N	NO	D	Y	NA	NA	41.875	Y	52.5	42.5	35	37.5	627.64	950	NA	NA	NA	NA	NA	NA	NA	NA	NA	NA	NA	NA	NA	NA	NA	NA	NA
802	Winter 2014	Early	AL	NA	19	NA	15	21	19	20	17	White Non-Hispanic	N	F	FTIAC	FTIAC - Traditional	N	Undeclared	N	NO	C-	N	57.8947	41.875	41.875	Y	30	35	52.5	50	571.36	800	4	14	15	10	1	25	0	3	0	0	0	0	10	0	0	10	20
581	Winter 2013	Late	PE	NA	NA	NA	0	0	0	0	0	White Non-Hispanic	N	F	Transfer	Transfer - Regular	N	Clinical Lab Sciences (Clinic)	NA	NO	F	Y	NA	NA	42.5	N	42.5	NA	NA	NA	148.7	800	NA	NA	NA	NA	NA	NA	NA	NA	NA	NA	NA	NA	NA	NA	NA	NA	NA
620	Winter 2014	Early	AL	NA	19	NA	21	18	17	20	22	Black Non-Hispanic	Y	F	FTIAC	FTIAC - Traditional	N	Biology	Y	NO	F	Y	NA	NA	42.5	N	42.5	NA	NA	NA	126.44	800	NA	NA	NA	NA	NA	NA	NA	NA	NA	NA	NA	NA	NA	NA	NA	NA	NA
574	Winter 2013	Early	PE	NA	20	NA	16	22	19	23	16	White Non-Hispanic	N	F	FTIAC	FTIAC - Traditional	N	Sports Medicine-Intent	N	NO	F	Y	NA	NA	42.5	N	50	35	NA	NA	232.97	800	NA	NA	NA	NA	NA	NA	NA	NA	NA	NA	NA	NA	NA	NA	NA	NA	NA
170	Winter 2011	Late	Control	NA	13	NA	11	14	13	15	0	Black Non-Hispanic	Y	F	Transfer	Transfer - Regular	N	General Biochemistry	Y	NO	W	Y	NA	NA	42.5	N	47.5	37.5	NA	NA	219.019	950	NA	NA	NA	NA	NA	NA	NA	NA	NA	NA	NA	NA	NA	NA	NA	NA	NA
575	Winter 2013	Late	PE	NA	18	NA	22	19	14	18	20	White Non-Hispanic	N	F	FTIAC	FTIAC - Traditional	N	Clinical Lab Sciences (Clinic)	N	NO	F	Y	NA	NA	42.5	N	42.5	42.5	NA	NA	215.33	800	NA	NA	NA	NA	NA	NA	NA	NA	NA	NA	NA	NA	NA	NA	NA	NA	NA
1219	Fall 2017	NA	AL4	NA	NA	NA	NA	NA	NA	NA	NA	White Non-Hispanic	N	F	FTIAC	FTIAC - Traditional	N	Biology	NA	NO	F	Y			42.5	N	37.5	47.5	NA	NA	172	800
625	Winter 2014	Early	AL	NA	20	NA	20	16	22	23	17	Black Non-Hispanic	Y	F	FTIAC	FTIAC - Traditional	N	Biology	N	NO	F	Y	NA	NA	42.5	N	35	50	NA	NA	293.09	800	3	12	5	14	1	0	0	0	0	0	0	1	2	0	0	12	0
384	Winter 2012	Early	Control	NA	NA	NA	0	0	0	0	0	Amer Indian or Alaskan Native	Y	M	Transfer	Transfer - Regular	N	Undeclared	NA	NO	W	Y	NA	42.5	42.5	N	42.5	NA	NA	NA	132.61	800	NA	NA	NA	NA	NA	NA	NA	NA	NA	NA	NA	NA	NA	NA	NA	NA	NA
1133	Winter 2017	Early	AL3	NA	16	NA	15	15	20	17	18	Black Non-Hispanic	Y	F	FTIAC	FTIAC - Traditional	N	Biology	N	NO	D	Y			42.5	Y	47.5	47.5	37.5	37.5	479.58	800	5	12	7	7	NA	NA	NA	NA	NA	NA	NA	NA	NA	NA	NA	NA	NA
801	Winter 2014	Early	AL	NA	20	NA	19	21	19	21	0	White Non-Hispanic	N	F	FTIAC	FTIAC - Traditional	N	Undeclared	N	NO	D	Y	50	42.5	42.5	Y	47.5	40	37.5	45	508.71	800	5	15	10	46	5	0	0	0	0	0	6	6	5	0	0	4	0
989	Winter 2016	Late	AL2	NA	19	NA	20	17	18	19	16	Black Non-Hispanic	Y	F	FTIAC	FTIAC - Traditional	N	Pre-Chiropractic	N	NO	#N/A	NA	NA	NA	42.5	Y	55	40	32.5	NA	#N/A	800	NA	NA	NA	NA	NA	NA	NA	NA	NA	NA	NA	NA	NA	NA	NA	NA	NA
800	Winter 2014	Late	AL	NA	NA	NA	0	0	0	0	0	White Non-Hispanic	N	F	Guest	Guest - Intl	Y	Guest/Self Improvement	N	NO	D	Y	44.7368	43.125	43.125	Y	45	50	45	32.5	527.15	800	4	12	6	20	12	0	0	0	0	0	2	0	7	0	1	2	0
527	Winter 2013	Late	PE	NA	21	NA	17	18	21	27	16	Not Reported	NA	M	Transfer	Transfer - Regular	N	Undeclared	NA	NO	D	Y	26.3158	43.125	43.125	Y	45	60	32.5	35	535.21	800	4	12	2	10	0.5	15	15	0	0	0	0	1	5	0	10	0	0
799	Winter 2014	Late	AL	NA	20	NA	19	18	20	23	0	Black Non-Hispanic	Y	F	FTIAC	FTIAC - Traditional	N	Biology	N	NO	D	Y	61.5789	43.125	43.125	Y	50	47.5	37.5	37.5	525.26	800	4	13	4	1	3.5	12	0	0	0	0	0	0	8	0	0	7	0
126	Winter 2011	Early	Control	NA	19	NA	20	20	18	19	0	Black Non-Hispanic	Y	M	Re-enroll Domestic	Re-enroll Domestic	N	Sports Medicine-Intent	NA	NO	F	Y	NA	NA	43.125	Y	62.5	32.5	37.5	40	570.143	950	NA	NA	NA	NA	NA	NA	NA	NA	NA	NA	NA	NA	NA	NA	NA	NA	NA
520	Winter 2013	Early	PE	NA	21	NA	20	20	22	20	21	Not Reported	NA	F	FTIAC	FTIAC - Traditional	N	Biology - Teaching	NA	NO	D	Y	39.4737	43.125	43.125	Y	45	37.5	47.5	42.5	552.51	800	NA	NA	NA	NA	NA	NA	NA	NA	NA	NA	NA	NA	NA	NA	NA	NA	NA
372	Winter 2012	Late	Control	NA	NA	NA	0	0	0	0	0	Black Non-Hispanic	Y	F	Transfer	Transfer - Regular	N	General Biochemistry	Y	NO	F	Y	NA	41.8333	43.25	Y	40	45.5	40	47.5	454.78	800	NA	NA	NA	NA	NA	NA	NA	NA	NA	NA	NA	NA	NA	NA	NA	NA	NA
798	Winter 2014	Early	AL	NA	25	NA	20	25	29	28	19	White Non-Hispanic	N	M	FTIAC	FTIAC - Traditional	N	Mechanical Engineering Technol	N	NO	F	Y	34.2105	43.3333	43.3333	Y	42.5	50	37.5	NA	448.6	800	4	13	2	0	7	1	0	3	0	0	0	0	5	0	0	0	0
555	Winter 2013	Early	PE	NA	20	NA	18	18	19	23	18	White Non-Hispanic	N	F	FTIAC	FTIAC - Traditional	N	Pre-Mortuary Science	Y	NO	F	Y	42.1053	43.3333	43.3333	Y	42.5	30	57.5	NA	415.2	800	NA	NA	NA	NA	NA	NA	NA	NA	NA	NA	NA	NA	NA	NA	NA	NA	NA
169	Winter 2011	Late	Control	NA	19	NA	16	22	16	20	0	White Non-Hispanic	N	M	Transfer	Transfer - Regular	N	Pre-Dentistry	Y	NO	F	Y	NA	NA	43.75	N	55	32.5	NA	NA	175.383	950	NA	NA	NA	NA	NA	NA	NA	NA	NA	NA	NA	NA	NA	NA	NA	NA	NA
294	Winter 2012	Early	Control	0790	18	NA	17	22	17	20	16	White Non-Hispanic	N	F	FTIAC	FTIAC - Traditional	N	General Science	N	NO	F	Y	61.1111	43.75	43.75	Y	45	42.5	NA	NA	241.24	800	NA	NA	NA	NA	NA	NA	NA	NA	NA	NA	NA	NA	NA	NA	NA	NA	NA
519	Winter 2013	Late	PE	NA	20	NA	18	20	20	20	18	White Non-Hispanic	N	F	FTIAC	FTIAC - Traditional	N	Pre-Medicine/Osteopathy	Y	NO	C-	N	39.4737	43.75	43.75	Y	52.5	60	32.5	30	559.26	800	5	12	15	15	0	20	0	6	6	0	0	3	2	0	5	3	3
986	Winter 2016	Early	AL2	970	20	20	0	0	0	0	0	Hispanic	Y	M	FTIAC	FTIAC - Traditional	N	Computer Science Applied	Y	NO	F	Y	45.7143	42.0561	43.75	Y	40	50	42.5	42.5	315	800	3	9	3	5	4	20	0	0	0	0	0	10	3	0	0	0	0
797	Winter 2014	Early	AL	NA	25	NA	25	25	28	23	24	White Non-Hispanic	N	M	FTIAC	FTIAC - Traditional	N	Exercise Science-Intent	N	NO	F	Y	50	43.75	43.75	Y	50	32.5	50	42.5	340.48	800	NA	NA	NA	NA	NA	NA	NA	NA	NA	NA	NA	NA	NA	NA	NA	NA	NA
1021	Winter 2016	Late	AL2	NA	26	NA	29	23	32	25	27	Black Non-Hispanic	Y	F	FTIAC	FTIAC - Traditional	N	Chemistry	N	NO	#N/A	NA	NA	NA	43.75	N	45	42.5	NA	NA	NA	800	NA	NA	NA	NA	NA	NA	NA	NA	NA	NA	NA	NA	NA	NA	NA	NA	NA
158	Winter 2011	Late	Control	NA	NA	NA	0	0	0	0	0	Not Reported	NA	F	Transfer	Transfer - Regular	N	Communication and Theatre Arts	NA	NO	F	Y	NA	NA	44.1667	Y	57.5	42.5	32.5	NA	534.441	950	NA	NA	NA	NA	NA	NA	NA	NA	NA	NA	NA	NA	NA	NA	NA	NA	NA
157	Winter 2011	Late	Control	NA	NA	NA	0	0	0	0	0	White Non-Hispanic	N	M	Transfer	Transfer - Regular	N	Biology	N	NO	F	Y	NA	NA	44.1667	Y	55	NA	35	42.5	530.884	950	NA	NA	NA	NA	NA	NA	NA	NA	NA	NA	NA	NA	NA	NA	NA	NA	NA
316	Winter 2012	Late	Control	NA	15	NA	13	16	14	17	13	Black Non-Hispanic	Y	F	FTIAC	FTIAC - Traditional	N	Biology	N	NO	F	Y	55.5556	40.25	44.3333	Y	42.5	38	NA	52.5	396.19	800	NA	NA	NA	NA	NA	NA	NA	NA	NA	NA	NA	NA	NA	NA	NA	NA	NA
125	Winter 2011	Late	Control	NA	17	NA	18	15	18	18	0	Black Non-Hispanic	Y	F	Re-enroll Domestic	Re-enroll Domestic	N	Biology	Y	NO	F	Y	NA	NA	44.375	Y	50	27.5	55	45	565.846	950	NA	NA	NA	NA	NA	NA	NA	NA	NA	NA	NA	NA	NA	NA	NA	NA	NA
796	Winter 2014	Late	AL	NA	17	NA	15	19	19	16	17	Black Non-Hispanic	Y	F	FTIAC	FTIAC - Traditional	N	Undeclared	N	NO	F	Y	44.7368	44.375	44.375	Y	45	45	37.5	50	459.52	800	5	15	10	6	0	0	0	0	0	0	0	0	7	0	0	0	3
271	Winter 2012	Early	Control	NA	19	NA	17	18	16	23	17	Black Non-Hispanic	Y	M	FTIAC	FTIAC - Traditional	N	Pre-Medicine/Osteopathy	N	NO	D	Y	26.3158	42.6667	44.5	Y	37.5	45.5	45	50	510.04	800	NA	NA	NA	NA	NA	NA	NA	NA	NA	NA	NA	NA	NA	NA	NA	NA	NA
180	Winter 2011	Late	Control	NA	NA	NA	0	0	0	0	0	Hispanic	Y	F	Transfer	Transfer - Regular	N	Biology	N	NO	F	Y	NA	NA	45	N	45	NA	NA	NA	78.0115	950	NA	NA	NA	NA	NA	NA	NA	NA	NA	NA	NA	NA	NA	NA	NA	NA	NA
181	Winter 2011	Late	Control	NA	NA	NA	0	0	0	0	0	Black Non-Hispanic	Y	F	Transfer	Transfer - Regular	N	Secdry Emotional Impairment	NA	NO	I	Y	NA	NA	45	N	45	NA	NA	NA	185.699	950	NA	NA	NA	NA	NA	NA	NA	NA	NA	NA	NA	NA	NA	NA	NA	NA	NA
621	Winter 2014	Late	AL	NA	19	NA	20	17	14	23	19	White Non-Hispanic	N	F	FTIAC	FTIAC - Traditional	N	Biology	Y	NO	F	Y	NA	NA	45	N	45	NA	NA	NA	148.54	800	NA	NA	NA	NA	NA	NA	NA	NA	NA	NA	NA	NA	NA	NA	NA	NA	NA
612	Winter 2014	Late	AL	NA	15	NA	13	17	15	20	17	Black Non-Hispanic	Y	F	Re-enroll Domestic	Re-enroll Domestic	N	Undeclared	N	NO	F	Y	NA	NA	45	N	42.5	47.5	NA	NA	236.36	800	NA	NA	NA	NA	NA	NA	NA	NA	NA	NA	NA	NA	NA	NA	NA	NA	NA
548	Winter 2013	Early	PE	NA	19	NA	18	21	20	21	17	White Non-Hispanic	N	F	Transfer	Transfer - Regular	N	Sports Medicine-Intent	NA	NO	F	Y	47.3684	45	45	Y	57.5	47.5	30	NA	465.31	800	4	13	0	0	3	25	20	0	0	0	5	3	5	0	5	0	0
302	Winter 2012	NA	Control	NA	17	NA	18	19	19	16	18	Black Non-Hispanic	Y	F	FTIAC	FTIAC - Traditional	N	Psychology	Y	NO	F	Y	52.6316	45	45	Y	37.5	62.5	35	NA	278.84	800	NA	NA	NA	NA	NA	NA	NA	NA	NA	NA	NA	NA	NA	NA	NA	NA	NA
1135	Winter 2017	Early	AL3	NA	24	NA	25	25	26	25	24	White Non-Hispanic	N	F	FTIAC	FTIAC - Traditional	N	Undeclared	N	NO	F	Y			45	Y	45	52.5	45	37.5	465.44	800	NA	NA	NA	NA	NA	NA	NA	NA	NA	NA	NA	NA	NA	NA	NA	NA	NA
124	Winter 2011	Late	Control	NA	NA	NA	0	0	0	0	0	Black Non-Hispanic	Y	F	Transfer	Transfer - Regular	N	Biology	N	NO	D	Y	NA	NA	45	Y	52.5	35	50	42.5	601.534	950	NA	NA	NA	NA	NA	NA	NA	NA	NA	NA	NA	NA	NA	NA	NA	NA	NA
297	Winter 2012	Late	Control	NA	17	NA	14	18	16	18	12	Black Non-Hispanic	Y	F	FTIAC	FTIAC - Traditional	N	Psychology	NA	NO	D-	Y	44.7368	43.5	45.125	Y	55	43	32.5	50	485.64	800	NA	NA	NA	NA	NA	NA	NA	NA	NA	NA	NA	NA	NA	NA	NA	NA	NA
249	Winter 2012	Early	Control	NA	21	NA	19	21	22	20	18	Black Non-Hispanic	Y	M	FTIAC	FTIAC - Traditional	N	Undeclared	Y	NO	F	Y	36.8421	42.6667	45.125	Y	40	58	30	52.5	476.87	800	NA	NA	NA	NA	NA	NA	NA	NA	NA	NA	NA	NA	NA	NA	NA	NA	NA
255	Winter 2012	Early	Control	NA	20	NA	21	21	20	19	21	Black Non-Hispanic	Y	M	FTIAC	FTIAC - Traditional	N	Sports Medicine-Intent	N	NO	D	Y	44.7368	42.6667	45.125	Y	45	45.5	37.5	52.5	508.56	800	NA	NA	NA	NA	NA	NA	NA	NA	NA	NA	NA	NA	NA	NA	NA	NA	NA
379	Winter 2012	Late	Control	NA	NA	NA	0	0	0	0	0	White Non-Hispanic	N	F	Transfer	Transfer - Regular	N	Clinical Lab Sciences (Clinic)	NA	NO	W	Y	NA	45.25	45.25	Y	50	40.5	NA	NA	244.18	800	NA	NA	NA	NA	NA	NA	NA	NA	NA	NA	NA	NA	NA	NA	NA	NA	NA
309	Winter 2012	Early	Control	NA	16	NA	16	15	15	19	0	White Non-Hispanic	N	F	FTIAC	FTIAC - Traditional	N	General Science	N	NO	F	Y	50	45.25	45.25	Y	40	50.5	NA	NA	234.5	800	NA	NA	NA	NA	NA	NA	NA	NA	NA	NA	NA	NA	NA	NA	NA	NA	NA
795	Winter 2014	Late	AL	NA	NA	NA	0	0	0	0	0	White Non-Hispanic	N	F	Transfer	Transfer - Regular	N	Clinical Lab Sciences (Clinic)	N	NO	D	Y	52.6316	45.625	45.625	Y	55	50	40	37.5	541.75	800	2	8	12	5	10	28	0	3	0	12	0	0	8	0	0	0	0
792	Winter 2014	Early	AL	NA	16	NA	17	11	17	18	18	White Non-Hispanic	N	F	FTIAC	FTIAC - Traditional	N	Biology	Y	NO	D	Y	55.2632	45.625	45.625	Y	57.5	47.5	37.5	40	553.69	800	3	9	3	4	0	40	0	0	0	0	3	4	3	15	6	7	2
793	Winter 2014	Early	AL	NA	19	NA	23	17	17	18	22	Black Non-Hispanic	Y	M	Transfer	Transfer - Regular	N	Biology	N	NO	D	Y	44.7368	45.625	45.625	Y	47.5	55	37.5	42.5	503.65	800	3	12	5	2	3	3	2	0	0	1	2	2	2	0	5	6	0
794	Winter 2014	Early	AL	NA	NA	NA	0	0	0	0	0	Black Non-Hispanic	Y	F	FTIAC Intl	FTIAC - Intl - SEVIS	Y	Clinical Lab Sciences (Clinic)	N	NO	C-	N	50	45.625	45.625	Y	42.5	57.5	40	42.5	576.44	800	6	15	10	7	1	0	0	10	2	0	0	5	5	0	5	5	10
1186	Fall 2017	NA	AL4	NA	17	NA	17	16	17	20	NA	Black Non-Hispanic	Y	M	FTIAC	FTIAC - Traditional	N	Biology	N	NO	C-	N			45.625	Y	50	37.5	37.5	57.5	577.86	800	5	14	3	10	0	11	0	0	0	0	0	0	2	0	0	4	0
375	Winter 2012	Early	Control	NA	NA	NA	0	0	0	0	0	Black Non-Hispanic	Y	F	Transfer	Transfer - Regular	N	Biology	NA	NO	F	Y	NA	46	46	Y	47.5	55.5	35	NA	390.34	800	NA	NA	NA	NA	NA	NA	NA	NA	NA	NA	NA	NA	NA	NA	NA	NA	NA
623	Winter 2014	Late	AL	NA	20	NA	20	17	24	17	19	Hispanic	Y	F	FTIAC	FTIAC - Traditional	N	Biology	N	NO	F	Y	NA	NA	46.25	N	47.5	45	NA	NA	287.4	800	6	14	0.5	0.5	0.5	19	0	12	0	0	0	0	4	0	5	5	7
972	Winter 2016	Late	AL2	NA	21	NA	22	18	24	21	22	White Non-Hispanic	N	F	FTIAC	FTIAC - Traditional	N	Clinical Lab Sciences (Clinic)	Y	NO	D	Y	48.5714	44.8598	46.25	Y	52.5	57.5	47.5	27.5	535.925	800	5	13	6	20	1	20	0	1	0	0	0	0	2	0	0	1	12.5
791	Winter 2014	Early	AL	NA	19	NA	18	18	21	19	19	Black Non-Hispanic	Y	F	FTIAC	FTIAC - Traditional	N	Pre-Dentistry	Y	NO	D	Y	57.8947	46.25	46.25	Y	50	57.5	40	37.5	552.38	800	4	15	7	3	1	0	0	0	0	0	0	0	2	0	0	6	0
542	Winter 2013	Early	PE	NA	24	NA	25	25	21	24	24	White Non-Hispanic	N	F	FTIAC	FTIAC - Traditional	N	Biology	N	NO	D	Y	47.3684	46.25	46.25	Y	37.5	50	42.5	55	495	800	NA	NA	NA	NA	NA	NA	NA	NA	NA	NA	NA	NA	NA	NA	NA	NA	NA
277	Winter 2012	Late	Control	NA	19	NA	22	19	14	20	23	White Non-Hispanic	N	F	FTIAC	FTIAC - Traditional	N	Nursing Intent	N	NO	F	Y	50	42.6667	46.375	Y	30	45.5	52.5	57.5	456.56	800	NA	NA	NA	NA	NA	NA	NA	NA	NA	NA	NA	NA	NA	NA	NA	NA	NA
280	Winter 2012	Late	Control	NA	19	NA	21	18	21	19	17	White Non-Hispanic	N	F	FTIAC	FTIAC - Traditional	N	Biology	N	NO	F	Y	42.1053	41.8333	46.375	Y	47.5	43	35	60	453.81	800	NA	NA	NA	NA	NA	NA	NA	NA	NA	NA	NA	NA	NA	NA	NA	NA	NA
536	Winter 2013	Early	PE	NA	18	NA	20	16	19	15	19	Not Reported	NA	M	FTIAC	FTIAC - Traditional	N	Professional Biochemistry	N	NO	C	N	34.2105	46.6667	46.6667	Y	50	47.5	42.5	NA	520.55	800	3	13	5	18	2.5	24	20	0	0	0	0	4	2	0	0	4	0
123	Winter 2011	Late	Control	NA	NA	NA	0	0	0	0	0	White Non-Hispanic	N	F	Transfer	Transfer - Regular	N	Clinical Lab Sciences (Profes)	NA	NO	D	Y	NA	NA	46.875	Y	60	60	37.5	30	671.614	950	NA	NA	NA	NA	NA	NA	NA	NA	NA	NA	NA	NA	NA	NA	NA	NA	NA
560	Winter 2013	Early	PE	NA	16	NA	15	16	16	18	0	White Non-Hispanic	N	M	Transfer	Transfer - Regular	N	Secondary Education-Intent	NA	NO	F	Y	47.3684	46.875	46.875	Y	70	50	35	32.5	379.38	800	NA	NA	NA	NA	NA	NA	NA	NA	NA	NA	NA	NA	NA	NA	NA	NA	NA
122	Winter 2011	Early	Control	NA	20	NA	19	16	23	22	20	White Non-Hispanic	N	F	FTIAC	FTIAC - Traditional	N	Biology	N	NO	D	Y	NA	NA	46.875	Y	52.5	40	60	35	599.431	950	NA	NA	NA	NA	NA	NA	NA	NA	NA	NA	NA	NA	NA	NA	NA	NA	NA
121	Winter 2011	Early	Control	NA	17	NA	19	14	21	15	0	Not Reported	NA	F	Transfer	Transfer - Regular	N	Individualized Studies Program	N	NO	D	Y	NA	NA	46.875	Y	45	47.5	57.5	37.5	581.692	950	NA	NA	NA	NA	NA	NA	NA	NA	NA	NA	NA	NA	NA	NA	NA	NA	NA
543	Winter 2013	Early	PE	NA	19	NA	15	21	20	22	14	Black Non-Hispanic	Y	M	Transfer	Transfer - Regular	N	Sports Medicine-Intent	N	NO	D	Y	47.3684	46.875	46.875	Y	45	60	40	42.5	491.11	800	4	14	5	4	0	7	0	0	0	0	2	4	5	0	0	3	6
982	Winter 2016	Early	AL2	NA	17	NA	13	16	18	20	0	Black Non-Hispanic	Y	F	FTIAC	FTIAC - Traditional	N	Pre-Dentistry	N	NO	C-	N	42.8571	43.9252	46.875	Y	55	42.5	45	45	562.13	800	NA	NA	NA	NA	NA	NA	NA	NA	NA	NA	NA	NA	NA	NA	NA	NA	NA
790	Winter 2014	Early	AL	NA	20	NA	22	19	20	21	24	Pacific Islander	Y	M	Transfer	Transfer - Intl - no SEVIS	Y	Exercise Science-Intent	Y	NO	F	Y	52.6316	46.875	46.875	Y	45	45	45	52.5	421.24	800	NA	NA	NA	NA	NA	NA	NA	NA	NA	NA	NA	NA	NA	NA	NA	NA	NA
645	Winter 2014	NA	AL	NA	NA	NA	#N/A	#N/A	#N/A	#N/A	#N/A	White Non-Hispanic	N	M	Transfer	Transfer - Regular	N	Psychology	N	NO	F	Y	NA	NA	47.5	N	47.5	NA	NA	NA	121.4	800	NA	NA	NA	NA	NA	NA	NA	NA	NA	NA	NA	NA	NA	NA	NA	NA	NA
1162	Fall 2017	NA	AL4	NA	NA	NA	NA	NA	NA	NA	NA	Hispanic	Y	F	FTIAC	FTIAC - Traditional	N	Elem Ed Math Comprehensive	NA	NO	W	Y			47.5	N	50	45	NA	NA	NA	800
564	Winter 2013	Early	PE	NA	NA	NA	19	23	15	23	20	White Non-Hispanic	N	M	Dual Enrolled	Dual Enrolled	N	Early College Alliance	NA	YES	F	Y	44.7368	47.5	47.5	Y	52.5	50	40	NA	355.91	800	3	12	5	10	0.5	20	0	0	0	0	0	0	0	0	0	10	0
369	Winter 2012	Early	Control	NA	NA	NA	0	0	0	0	0	Black Non-Hispanic	Y	M	Transfer	Transfer - Regular	N	Biology	N	NO	F	Y	NA	47.5	47.5	N	NA	NA	47.5	NA	162.02	800	NA	NA	NA	NA	NA	NA	NA	NA	NA	NA	NA	NA	NA	NA	NA	NA	NA
156	Winter 2011	Early	Control	NA	NA	NA	0	0	0	0	0	Not Reported	NA	F	Transfer	Transfer - Regular	N	Undeclared	NA	NO	C-	N	NA	NA	47.5	Y	47.5	42.5	52.5	NA	705.86	950	NA	NA	NA	NA	NA	NA	NA	NA	NA	NA	NA	NA	NA	NA	NA	NA	NA
223	Winter 2012	Early	Control	NA	23	NA	22	23	23	24	22	White Non-Hispanic	N	F	FTIAC	FTIAC - Traditional	N	Sports Medicine-Intent	N	NO	TW	NA	38.8889	47.5	47.5	Y	42.5	52.5	NA	NA	215.25	800	NA	NA	NA	NA	NA	NA	NA	NA	NA	NA	NA	NA	NA	NA	NA	NA	NA
263	Winter 2012	Early	Control	NA	20	NA	15	24	20	20	15	White Non-Hispanic	N	F	FTIAC	FTIAC - Traditional	N	Chemistry	Y	NO	W	Y	50	47.5	47.5	N	47.5	NA	NA	NA	115.6	800	NA	NA	NA	NA	NA	NA	NA	NA	NA	NA	NA	NA	NA	NA	NA	NA	NA
1128	Winter 2017	Early	AL3	NA	20	NA	21	18	18	24	21	Black Non-Hispanic	Y	F	FTIAC	FTIAC - Traditional	N	Biology	Y	NO	D	Y			47.5	Y	60	45	47.5	37.5	508.92	800	6	15	3	1	NA	NA	NA	NA	NA	NA	NA	NA	NA	NA	NA	NA	NA
789	Winter 2014	Early	AL	NA	22	NA	21	25	19	23	21	Black Non-Hispanic	Y	F	FTIAC	FTIAC - Traditional	N	Pre-Medicine/Osteopathy	N	NO	F	Y	52.6316	47.5	47.5	Y	55	47.5	50	37.5	477.14	800	5	15	10	5	0	0	0	0	0	0	0	0	1	18	0	0	0
120	Winter 2011	Late	Control	NA	24	NA	25	26	24	24	24	Asian	N	F	Transfer	Transfer - Regular	N	Undeclared	NA	NO	D	Y	NA	NA	47.5	Y	60	42.5	42.5	45	646.855	950	NA	NA	NA	NA	NA	NA	NA	NA	NA	NA	NA	NA	NA	NA	NA	NA	NA
788	Winter 2014	Early	AL	NA	20	NA	21	19	21	20	21	White Non-Hispanic	N	F	Transfer	Transfer - Regular	N	Exercise Science-Intent	Y	NO	D	Y	68.4211	47.5	47.5	Y	45	42.5	57.5	45	515.92	800	NA	NA	NA	NA	NA	NA	NA	NA	NA	NA	NA	NA	NA	NA	NA	NA	NA
1178	Fall 2017	NA	AL4	NA	NA	NA	NA	NA	NA	NA	NA	Black Non-Hispanic	Y	F	Transfer	Transfer - Regular	N	Biochemistry - General	N	NO	D	Y			47.5	Y	45	42.5	57.5	45	511.92	800	5	13	5	4	0.5	24	0	0	0	0	0	0	5	0	0	0	0
1238	Fall 2017	NA	AL4	NA	21	NA	18	20	22	23	17	White Non-Hispanic	N	M	FTIAC	FTIAC - Traditional	N	Computer Science Applied	N	NO	C-	N			47.5	Y	32.5	62.5	45	50	569.5	800	6	17	1.5	3.5	1	0	0	0	0	1	0	1	1	3	3	3	1
508	Winter 2013	Late	PE	NA	NA	NA	0	0	0	0	0	White Non-Hispanic	N	F	Transfer	Transfer - Regular	N	Clinical Lab Sciences (Clinic)	NA	NO	C-	N	52.6316	47.5	47.5	Y	57.5	45	35	52.5	582.26	800	3	11	6	5	8	22	0	0	0	9	3	2	2	0	0	1	0
1210	Fall 2017	NA	AL4	1150	NA	25	NA	NA	NA	NA	NA	White Non-Hispanic	N	M	FTIAC	FTIAC - Traditional	N	Exploratory	NA	NO	C-	N			47.5	Y	40	60	32.5	57.5	561.61	800	5	14	1.5	1.5	2	0	0	0	0	0	1	0	1.5	0	6	6	0
306	Winter 2012	Late	Control	NA	16	NA	16	17	14	17	18	Black Non-Hispanic	Y	F	FTIAC	FTIAC - Traditional	N	Biology	N	NO	D-	Y	44.7368	43.3333	47.5	Y	35	47.5	47.5	60	487.29	800	NA	NA	NA	NA	NA	NA	NA	NA	NA	NA	NA	NA	NA	NA	NA	NA	NA
1175	Fall 2017	NA	AL4	NA	22	NA	25	19	26	21	24	White Non-Hispanic	N	F	FTIAC	FTIAC - Traditional	N	Biology	Y	NO	C-	N			47.5	Y	37.5	42.5	32.5	77.5	581.24	800	4	10	5	11.5	0	0	0	0	0	0	0	0	1	0	0	5	0
983	Winter 2016	Early	AL2	NA	19	NA	17	19	19	19	0	Black Non-Hispanic	Y	F	FTIAC	FTIAC - Traditional	N	Pre-Medicine/Osteopathy	Y	NO	F	Y	NA	NA	47.5	Y	55	40	47.5	NA	406.02	800	5	13	3	10	0	14	0	0	0	0	0	0	2	0	0	3	0
984	Winter 2016	Early	AL2	NA	24	NA	22	24	24	25	22	Asian	N	M	FTIAC	FTIAC - Traditional	N	Biology	N	NO	F	Y	NA	NA	47.5	Y	37.5	57.5	47.5	NA	271.565	800	5	14	8	7	0.5	20	20	0	0	0	0	0	0	0	0	2	0
374	Winter 2012	Early	Control	NA	NA	NA	0	0	0	0	0	White Non-Hispanic	N	F	Transfer	Transfer - Regular	N	General Science	NA	NO	F	Y	NA	47.6667	47.6667	Y	47.5	53	42.5	NA	275.9	800	NA	NA	NA	NA	NA	NA	NA	NA	NA	NA	NA	NA	NA	NA	NA	NA	NA
238	Winter 2012	Early	Control	NA	22	NA	24	20	20	26	0	White Non-Hispanic	N	M	FTIAC	FTIAC - Traditional	N	Nursing Intent	N	NO	F	Y	50	47.75	47.75	Y	55	40.5	NA	NA	223.31	800	NA	NA	NA	NA	NA	NA	NA	NA	NA	NA	NA	NA	NA	NA	NA	NA	NA
377	Winter 2012	Early	Control	NA	NA	NA	0	0	0	0	0	Black Non-Hispanic	Y	F	Transfer	Transfer - Regular	N	Biology	NA	NO	F	Y	NA	47.75	47.75	Y	55	40.5	NA	NA	295.91	800	NA	NA	NA	NA	NA	NA	NA	NA	NA	NA	NA	NA	NA	NA	NA	NA	NA
119	Winter 2011	Early	Control	NA	18	NA	17	15	19	19	17	Black Non-Hispanic	Y	F	FTIAC	FTIAC - Traditional	N	Biology	NA	NO	D	Y	NA	NA	48.125	Y	50	57.5	52.5	32.5	665.554	950	NA	NA	NA	NA	NA	NA	NA	NA	NA	NA	NA	NA	NA	NA	NA	NA	NA
557	Winter 2013	Early	PE	NA	19	NA	11	26	16	21	13	White Non-Hispanic	N	M	FTIAC	FTIAC - Traditional	N	Pre-Medicine/Osteopathy	N	NO	F	Y	52.6316	48.125	48.125	Y	52.5	47.5	55	37.5	411.52	800	3	12	5	10	0.5	40	0	0	0	0	0	0	0	0	0	5	0
565	Winter 2013	Early	PE	NA	22	NA	25	22	24	22	23	White Non-Hispanic	N	M	Transfer	Transfer - Regular	N	Pre-Veterinary	N	NO	F	Y	50	48.125	48.125	Y	57.5	52.5	42.5	40	327.17	800	NA	NA	NA	NA	NA	NA	NA	NA	NA	NA	NA	NA	NA	NA	NA	NA	NA
1136	Winter 2017	Early	AL3	NA	23	NA	24	21	22	24		Amer Indian or Alaskan Native	Y	F	FTIAC	FTIAC - Traditional	N	Pre-Pharmacy	N	NO	F	Y			48.125	Y	50	47.5	52.5	42.5	455.4	800	NA	NA	NA	NA	NA	NA	NA	NA	NA	NA	NA	NA	NA	NA	NA	NA	NA
118	Winter 2011	Early	Control	NA	20	NA	21	21	17	20	0	Black Non-Hispanic	Y	F	FTIAC	FTIAC - Traditional	N	Biology	N	NO	D	Y	NA	NA	48.125	Y	50	42.5	55	45	625.483	950	NA	NA	NA	NA	NA	NA	NA	NA	NA	NA	NA	NA	NA	NA	NA	NA	NA
787	Winter 2014	Early	AL	NA	19	NA	21	19	15	20	20	Hispanic	Y	F	FTIAC	FTIAC - Traditional	N	Earth Science	N	NO	D	Y	55.2632	48.125	48.125	Y	42.5	55	47.5	47.5	488.52	800	5	15	5	20	3	36	0	0	0	2	0	2	4	0	0	2	0
378	Winter 2012	Late	Control	NA	NA	NA	0	0	0	0	0	White Non-Hispanic	N	M	Transfer	Transfer - Regular	N	Chemistry	NA	NO	F	Y	NA	52.6667	48.25	Y	60	70.5	27.5	35	356.52	800	NA	NA	NA	NA	NA	NA	NA	NA	NA	NA	NA	NA	NA	NA	NA	NA	NA
571	Winter 2013	Early	PE	NA	20	NA	17	23	18	21	18	Not Reported	NA	F	FTIAC	FTIAC - Traditional	N	Biology	N	NO	F	Y	50	48.3333	48.3333	Y	50	52.5	42.5	NA	255.24	800	NA	NA	NA	NA	NA	NA	NA	NA	NA	NA	NA	NA	NA	NA	NA	NA	NA
155	Winter 2011	Late	Control	NA	NA	NA	0	0	0	0	0	Asian	N	F	Transfer	Transfer - Regular	N	Biology	N	NO	D	Y	NA	NA	48.3333	Y	NA	42.5	50	52.5	626.805	950	NA	NA	NA	NA	NA	NA	NA	NA	NA	NA	NA	NA	NA	NA	NA	NA	NA
168	Winter 2011	Late	Control	0970	20	20	0	0	0	0	0	Black Non-Hispanic	Y	F	FTIAC	FTIAC - Traditional	N	Pre-Medicine/Osteopathy	N	NO	W	Y	NA	NA	48.75	N	57.5	40	NA	NA	223.771	950	NA	NA	NA	NA	NA	NA	NA	NA	NA	NA	NA	NA	NA	NA	NA	NA	NA
117	Winter 2011	Early	Control	NA	19	NA	16	17	23	21	16	Black Non-Hispanic	Y	F	FTIAC	FTIAC - Traditional	N	Pre-Medicine/Osteopathy	N	NO	F	Y	NA	NA	48.75	Y	57.5	67.5	37.5	32.5	517.23	950	NA	NA	NA	NA	NA	NA	NA	NA	NA	NA	NA	NA	NA	NA	NA	NA	NA
539	Winter 2013	Early	PE	NA	NA	NA	0	0	0	0	0	White Non-Hispanic	N	F	Re-enroll Domestic	Re-enroll Domestic	N	Sociology	NA	NO	D	Y	42.1053	48.75	48.75	Y	50	65	42.5	37.5	506.12	800	2	8	13	1.5	3	0	0	0	0	60	0	0	7	0	0	8	0
976	Winter 2016	Early	AL2	NA	19	NA	17	17	21	19	21	Two or More Races	NA	F	FTIAC	FTIAC - Traditional	N	Pre-Medicine/Osteopathy	Y	NO	C-	N	48.5714	44.8598	48.75	Y	47.5	62.5	45	40	575.425	800	NA	NA	NA	NA	NA	NA	NA	NA	NA	NA	NA	NA	NA	NA	NA	NA	NA
979	Winter 2016	Early	AL2	NA	17	NA	16	18	17	19	13	Black Non-Hispanic	Y	M	FTIAC	FTIAC - Traditional	N	Biology	N	NO	D	Y	42.8571	54.2056	48.75	Y	45	52.5	52.5	45	524.36	800	3	12	2	1	0	0	0	0	0	0	0	1	0	48	0	0	0
116	Winter 2011	Late	Control	NA	14	NA	10	17	14	15	15	White Non-Hispanic	N	F	Transfer	Transfer - Regular	N	Clinical Lab Sciences (Clinic)	NA	NO	C	N	NA	NA	48.75	Y	55	52.5	40	47.5	723.906	950	NA	NA	NA	NA	NA	NA	NA	NA	NA	NA	NA	NA	NA	NA	NA	NA	NA
980	Winter 2016	Early	AL2	NA	NA	NA	0	0	0	0	0	Hispanic	Y	M	Transfer	Transfer - Regular	N	Biology	N	NO	C-	N	45.7143	50.4673	48.75	Y	47.5	52.5	45	50	568.995	800	3	10	4	12	5	35	35	0	0	0	0	15	20	0	0	5	0
115	Winter 2011	Early	Control	1060	23	23	0	0	0	0	0	Black Non-Hispanic	Y	F	FTIAC	FTIAC - Traditional	N	Sports Medicine-Intent	N	NO	C-	N	NA	NA	48.75	Y	45	32.5	67.5	50	683.711	950	NA	NA	NA	NA	NA	NA	NA	NA	NA	NA	NA	NA	NA	NA	NA	NA	NA
985	Winter 2016	Early	AL2	NA	25	NA	24	22	28	26	0	White Non-Hispanic	N	F	FTIAC	FTIAC - Traditional	N	Undeclared	N	NO	D	Y	45.7143	49.5327	48.75	Y	42.5	45	55	52.5	538.065	800	6	17	4	8	5.5	0	0	0	0	0	0	0	3	0	10	6	10
786	Winter 2014	Late	AL	NA	15	NA	14	15	12	17	0	Black Non-Hispanic	Y	F	Transfer	Transfer - Regular	N	Clinical Lab Sciences (Clinic)	Y	NO	D	Y	50	48.75	48.75	Y	50	45	40	60	536.43	800	5	12	5	5	4.5	30	0	0	0	12	12	5	3	0	0	2	0
1002	Winter 2016	Early	AL2	790	15	15	15	16	13	17	15	Black Non-Hispanic	Y	F	FTIAC	FTIAC - Traditional	N	Clinical Lab Sciences (Clinic)	N	NO	F	Y	NA	NA	48.75	N	52.5	NA	45	NA	357.845	800	NA	NA	NA	NA	NA	NA	NA	NA	NA	NA	NA	NA	NA	NA	NA	NA	NA
968	Winter 2016	Early	AL2	NA	20	NA	14	21	22	21	16	White Non-Hispanic	N	F	FTIAC	FTIAC - Traditional	N	Biology	N	NO	F	Y	48.5714	44.8598	48.75	Y	55	55	55	30	414.66	800	7	17	8	7	0	0	0	0	0	0	0	0	6	0	0	14	8
314	Winter 2012	Early	Control	NA	15	NA	15	15	13	16	16	Black Non-Hispanic	Y	F	FTIAC	FTIAC - Traditional	N	Nursing Intent	N	NO	D-	Y	63.1579	50.1667	48.875	Y	50	53	47.5	45	501.83	800	NA	NA	NA	NA	NA	NA	NA	NA	NA	NA	NA	NA	NA	NA	NA	NA	NA
234	Winter 2012	Early	Control	NA	22	NA	19	24	21	23	19	Amer Indian or Alaskan Native	Y	F	FTIAC	FTIAC - Traditional	N	Pre-Medicine/Osteopathy	Y	NO	C-	N	50	45.1667	48.875	Y	45	43	47.5	60	569.4	800	NA	NA	NA	NA	NA	NA	NA	NA	NA	NA	NA	NA	NA	NA	NA	NA	NA
307	Winter 2012	Early	Control	NA	16	NA	15	16	14	20	16	Black Non-Hispanic	Y	F	FTIAC	FTIAC - Traditional	N	Biology	N	NO	D+	Y	39.4737	41.8333	48.875	Y	40	55.5	30	70	544.25	800	NA	NA	NA	NA	NA	NA	NA	NA	NA	NA	NA	NA	NA	NA	NA	NA	NA
114	Winter 2011	Early	Control	NA	19	NA	19	18	23	19	18	White Non-Hispanic	N	F	FTIAC	FTIAC - Traditional	N	Sports Medicine-Intent	Y	NO	D	Y	NA	NA	49.375	Y	57.5	52.5	47.5	40	670.468	950	NA	NA	NA	NA	NA	NA	NA	NA	NA	NA	NA	NA	NA	NA	NA	NA	NA
785	Winter 2014	Early	AL	NA	NA	NA	21	16	23	22	23	White Non-Hispanic	N	F	Dual Enrolled	Dual Enrolled	N	Early College Alliance	N	YES	D	Y	60.5263	49.375	49.375	Y	60	47.5	45	45	535.15	800	5	12	10	3	6	0	0	2	0	0	3	3	2	2	0	0	3
978	Winter 2016	Early	AL2	NA	NA	NA	0	0	0	0	0	White Non-Hispanic	N	F	Dual Enrolled	Dual Enrolled	N	Early College Alliance	NA	YES	D	Y	54.2857	50.4673	49.375	Y	45	42.5	65	45	546.7	800	5	14	5	15	1.5	0	0	2	2	17	2	5	10	0	0	4	0
784	Winter 2014	Early	AL	1020	22	22	0	0	0	0	0	Hispanic	Y	F	FTIAC	FTIAC - Traditional	N	Physical Education	N	NO	C	N	39.4737	49.375	49.375	Y	42.5	52.5	52.5	50	593.86	800	5	15	5	3	0	0	0	0	0	0	0	0	2	30	0	0	0
301	Winter 2012	NA	Control	NA	17	NA	15	19	16	17	15	Not Reported	NA	M	FTIAC Intl	FTIAC - Intl - SEVIS	Y	Undeclared	NA	NO	F	Y	44.7368	42.5	49.375	Y	35	57.5	35	70	403.43	800	NA	NA	NA	NA	NA	NA	NA	NA	NA	NA	NA	NA	NA	NA	NA	NA	NA
179	Winter 2011	Late	Control	NA	NA	NA	0	0	0	0	0	Not Reported	NA	F	Transfer	Transfer - Regular	N	Biology	Y	NO	W	Y	NA	NA	50	N	50	NA	NA	NA	215.66	950	NA	NA	NA	NA	NA	NA	NA	NA	NA	NA	NA	NA	NA	NA	NA	NA	NA
580	Winter 2013	Late	PE	NA	26	NA	28	24	28	29	25	White Non-Hispanic	N	M	FTIAC	FTIAC - Traditional	N	SupplyChain Management Intent	NA	NO	F	Y	NA	NA	50	N	50	NA	NA	NA	149.32	800	NA	NA	NA	NA	NA	NA	NA	NA	NA	NA	NA	NA	NA	NA	NA	NA	NA
587	Winter 2013	Late	PE	NA	18	NA	17	18	16	22	0	White Non-Hispanic	N	M	Transfer	Transfer - Regular	N	Biology	Y	NO	F	Y	NA	NA	50	N	50	NA	NA	NA	100.02	800	NA	NA	NA	NA	NA	NA	NA	NA	NA	NA	NA	NA	NA	NA	NA	NA	NA
167	Winter 2011	Late	Control	NA	NA	NA	0	0	0	0	0	White Non-Hispanic	N	M	Second Bach	Second Bach - Domestic	N	Electronic Engineering Technol	NA	NO	F	Y	NA	NA	50	N	65	35	NA	NA	194.643	950	NA	NA	NA	NA	NA	NA	NA	NA	NA	NA	NA	NA	NA	NA	NA	NA	NA
178	Winter 2011	Early	Control	NA	19	NA	15	19	19	22	14	White Non-Hispanic	N	M	FTIAC	FTIAC - Traditional	N	Undeclared	NA	NO	F	Y	NA	NA	50	N	NA	50	NA	NA	138.3	950	NA	NA	NA	NA	NA	NA	NA	NA	NA	NA	NA	NA	NA	NA	NA	NA	NA
1148	Winter 2017	Early	AL3	980	20	NA	18	19	21	21		Hispanic	Y	M	Re-enroll Domestic	Re-enroll Domestic	N	Biology	NA	NO	F	Y			50	N	NA	50	NA	NA	66.61	800	NA	NA	NA	NA	NA	NA	NA	NA	NA	NA	NA	NA	NA	NA	NA	NA	NA
563	Winter 2013	Early	PE	NA	26	NA	25	26	26	25	23	White Non-Hispanic	N	F	FTIAC	FTIAC - Traditional	N	Pre-OT	N	NO	F	Y	55.2632	50	50	Y	45	62.5	42.5	NA	360.13	800	NA	NA	NA	NA	NA	NA	NA	NA	NA	NA	NA	NA	NA	NA	NA	NA	NA
568	Winter 2013	Late	PE	1000	23	NA	21	27	22	22	21	Black Non-Hispanic	Y	F	FTIAC	FTIAC - Traditional	N	Biology	Y	NO	F	Y	50	50	50	Y	40	57.5	52.5	NA	301.5	800	NA	NA	NA	NA	NA	NA	NA	NA	NA	NA	NA	NA	NA	NA	NA	NA	NA
376	Winter 2012	Late	Control	NA	NA	NA	0	0	0	0	0	White Non-Hispanic	N	F	Transfer	Transfer - Regular	N	Clinical Lab Sciences (Profes)	NA	NO	F	Y	NA	50	50	N	50	NA	NA	NA	113.07	800	NA	NA	NA	NA	NA	NA	NA	NA	NA	NA	NA	NA	NA	NA	NA	NA	NA
1117	Winter 2017	Early	AL3	NA	20	NA	19	20	20	22	20	White Non-Hispanic	N	F	FTIAC	FTIAC - Traditional	N	Exercise Science-Intent	NA	NO	C-	N			50	Y	65	47.5	52.5	35	573.55	800	NA	NA	NA	NA	NA	NA	NA	NA	NA	NA	NA	NA	NA	NA	NA	NA	NA
782	Winter 2014	Late	AL	NA	16	NA	17	18	14	17	17	Black Non-Hispanic	Y	M	FTIAC	FTIAC - Traditional	N	Pre-Medicine/Osteopathy	Y	NO	D	Y	57.8947	50	50	Y	55	60	40	45	533.19	800	4	12	3	5	0	0	0	0	0	0	0	0	0	3	3	3	3
1262	Fall 2017	NA	AL4	920	NA	19	NA	NA	NA	NA	NA	White Non-Hispanic	N	M	FTIAC	FTIAC - Traditional	N	Exploratory	N	NO	C-	N			50	Y	40	72.5	42.5	45	569.9	800
113	Winter 2011	Early	Control	NA	19	NA	18	18	20	20	17	Black Non-Hispanic	Y	F	FTIAC	FTIAC - Traditional	N	Biology	N	NO	D	Y	NA	NA	50	Y	47.5	47.5	55	50	608.847	950	NA	NA	NA	NA	NA	NA	NA	NA	NA	NA	NA	NA	NA	NA	NA	NA	NA
525	Winter 2013	Early	PE	NA	NA	NA	0	0	0	0	0	Hispanic	Y	F	Transfer	Transfer - Regular	N	Undeclared	NA	NO	D	Y	50	50	50	Y	42.5	55	47.5	55	536.64	800	4	9	4	5	2	20	0	0	0	0	0	0	2	0	0	2	0
783	Winter 2014	Early	AL	NA	21	NA	22	19	23	21	0	White Non-Hispanic	N	F	FTIAC	FTIAC - Traditional	N	Pre-Veterinary	Y	NO	F	Y	55.2632	50	50	Y	47.5	50	42.5	60	476.63	800	5	18	14	12	0	0	0	10	10	0	0	5	5	0	8	5	2
1001	Winter 2016	Early	AL2	NA	14	NA	17	15	13	12	16	White Non-Hispanic	N	M	Transfer	Transfer - Regular	N	General Biochemistry	N	NO	#N/A	NA	NA	NA	50	N	55	45	NA	NA	NA	800	NA	NA	NA	NA	NA	NA	NA	NA	NA	NA	NA	NA	NA	NA	NA	NA	NA
1015	Winter 2016	Early	AL2	NA	23	NA	20	24	27	21	0	White Non-Hispanic	N	M	FTIAC	FTIAC - Traditional	N	General Biochemistry	Y	NO	#N/A	NA	NA	NA	50	N	42.5	57.5	NA	NA	NA	800	6	15	5	15	4	0	0	0	0	0	0	0	0	0	0	6	0
1013	Winter 2016	Late	AL2	NA	22	NA	21	17	26	23	19	Hispanic	Y	M	FTIAC	FTIAC - Traditional	N	Pre-Veterinary	N	NO	F	Y	NA	NA	50	N	50	NA	NA	NA	67.8	800	NA	NA	NA	NA	NA	NA	NA	NA	NA	NA	NA	NA	NA	NA	NA	NA	NA
364	Winter 2012	Early	Control	NA	NA	NA	0	0	0	0	0	White Non-Hispanic	N	M	Transfer	Transfer - Regular	N	Sports Medicine-Intent	N	NO	D	Y	NA	47.6667	50.125	Y	50	45.5	47.5	57.5	511.16	800	NA	NA	NA	NA	NA	NA	NA	NA	NA	NA	NA	NA	NA	NA	NA	NA	NA
781	Winter 2014	Early	AL	NA	20	NA	15	22	20	21	16	Black Non-Hispanic	Y	M	FTIAC	FTIAC - Traditional	N	Athletic Training	N	NO	D	Y	50	50.625	50.625	Y	55	55	52.5	40	502.23	800	NA	NA	NA	NA	NA	NA	NA	NA	NA	NA	NA	NA	NA	NA	NA	NA	NA
472	Winter 2013	Early	PE	NA	NA	NA	0	0	0	0	0	White Non-Hispanic	N	F	FTIAC Intl	FTIAC - Intl - no SEVIS	Y	Pre-Medicine/Osteopathy	Y	NO	B-	N	44.7368	50.625	50.625	Y	50	65	40	47.5	643.9	800	NA	NA	NA	NA	NA	NA	NA	NA	NA	NA	NA	NA	NA	NA	NA	NA	NA
973	Winter 2016	Late	AL2	NA	21	NA	29	19	17	20	0	White Non-Hispanic	N	F	FTIAC	FTIAC - Traditional	N	Biology	N	NO	F	Y	51.4286	48.5981	50.625	Y	55	55	45	47.5	460.94	800	NA	NA	NA	NA	NA	NA	NA	NA	NA	NA	NA	NA	NA	NA	NA	NA	NA
509	Winter 2013	Early	PE	NA	23	NA	23	21	26	22	0	Black Non-Hispanic	Y	F	FTIAC	FTIAC - Traditional	N	Sports Medicine-Intent	N	NO	C-	N	63.1579	50.625	50.625	Y	42.5	42.5	70	47.5	580.48	800	4	14	3.5	4.5	0	0	0	0	0	0	0	0	1	0	0	0	0
502	Winter 2013	Early	PE	NA	19	NA	19	17	21	17	0	White Non-Hispanic	N	F	FTIAC	FTIAC - Traditional	N	Pre-Medicine/Osteopathy	Y	NO	C	N	44.7368	50.625	50.625	Y	40	57.5	55	50	605.53	800	4	14	9	5	1	0	0	2	2	0	5	8	4	0	0	5	2
1171	Fall 2017	NA	AL4	NA	NA	NA	NA	NA	NA	NA	NA	American Indian/Alaskan Native	Y	F	Dual Enrolled	Dual Enrolled	N	Early College Alliance	NA	YES	D+	Y			50.625	Y	52.5	45	50	55	540.87	800	4	13	2.5	5	3	32	32	1	1	0	0	0	3	0	0	0	0
981	Winter 2016	Early	AL2	NA	13	NA	10	14	16	12	11	Asian	N	F	Transfer	Transfer - Regular	N	Psychology	Y	NO	C+	N	37.1429	46.729	50.625	Y	32.5	65	45	60	616.36	800	4	14	14	14	0.5	0	0	4	4	0	0	7	5	0	0	0	4
551	Winter 2013	Late	PE	NA	20	NA	22	17	21	21	22	Black Non-Hispanic	Y	F	Transfer	Transfer - Regular	N	Biology	N	NO	F	Y	50	50.8333	50.8333	Y	NA	45	60	47.5	446.72	800	5	13	3	6.5	1	25	0	0	0	14	14	3.5	7	0	0	0	0
1143	Winter 2017	Early	AL3	NA	25	NA	26	24	27	24	22	White Non-Hispanic	N	F	FTIAC	FTIAC - Traditional	N	Pre-Medicine/Osteopathy	N	NO	F	Y			51.25	N	55	47.5	NA	NA	254.19	800	NA	NA	NA	NA	NA	NA	NA	NA	NA	NA	NA	NA	NA	NA	NA	NA	NA
628	Winter 2014	Early	AL	NA	20	NA	19	16	21	23	19	White Non-Hispanic	N	F	Transfer	Transfer - Regular	N	Biology	Y	NO	F	Y	NA	NA	51.25	N	50	52.5	NA	NA	287.86	800	NA	NA	NA	NA	NA	NA	NA	NA	NA	NA	NA	NA	NA	NA	NA	NA	NA
964	Winter 2016	Late	AL2	NA	20	NA	20	20	21	20	21	White Non-Hispanic	N	F	FTIAC	FTIAC - Traditional	N	Exercise Science-Intent	N	NO	D	Y	57.1429	47.6636	51.25	Y	57.5	60	55	32.5	496.995	800	NA	NA	NA	NA	NA	NA	NA	NA	NA	NA	NA	NA	NA	NA	NA	NA	NA
780	Winter 2014	Early	AL	NA	21	NA	17	23	20	25	20	White Non-Hispanic	N	F	FTIAC	FTIAC - Traditional	N	Biology	Y	NO	D	Y	47.3684	51.25	51.25	Y	60	67.5	42.5	35	519.96	800	4	12	12	15	0	0	0	0	0	0	2	0	3	0	0	0	0
779	Winter 2014	Late	AL	NA	21	NA	20	21	20	22	21	Black Non-Hispanic	Y	F	FTIAC	FTIAC - Traditional	N	Pre-Medicine/Osteopathy	N	NO	D	Y	50	51.25	51.25	Y	55	57.5	57.5	35	536.89	800	4	12	5.5	9.5	0.5	35	0	0	0	0	0	72	14	12	7	5	3
494	Winter 2013	Early	PE	NA	19	NA	16	23	14	21	0	Asian	N	M	FTIAC	FTIAC - Traditional	N	Pre-Dentistry	N	NO	C	N	68.4211	51.25	51.25	Y	37.5	67.5	62.5	37.5	610.38	800	NA	NA	NA	NA	NA	NA	NA	NA	NA	NA	NA	NA	NA	NA	NA	NA	NA
112	Winter 2011	Early	Control	NA	21	NA	25	23	16	22	0	White Non-Hispanic	N	F	FTIAC	FTIAC - Traditional	N	Undeclared	N	NO	C-	N	NA	NA	51.25	Y	40	55	67.5	42.5	687.15	950	NA	NA	NA	NA	NA	NA	NA	NA	NA	NA	NA	NA	NA	NA	NA	NA	NA
111	Winter 2011	Early	Control	NA	NA	NA	0	0	0	0	0	White Non-Hispanic	N	F	Transfer	Transfer - Regular	N	Sports Medicine-Intent	NA	NO	D	Y	NA	NA	51.25	Y	65	47.5	47.5	45	661.046	950	NA	NA	NA	NA	NA	NA	NA	NA	NA	NA	NA	NA	NA	NA	NA	NA	NA
974	Winter 2016	Late	AL2	NA	19	NA	19	17	20	21	20	White Non-Hispanic	N	F	FTIAC	FTIAC - Traditional	N	Pre-Medicine/Osteopathy	N	NO	C	N	45.7143	46.729	51.25	Y	60	47.5	47.5	50	581.21	800	5	16	10	30	1	20	0	1	1	0	0	0	10	0	0	0	60
778	Winter 2014	Early	AL	NA	21	NA	22	19	24	18	20	Black Non-Hispanic	Y	F	FTIAC	FTIAC - Traditional	N	Pre-Medicine/Osteopathy	Y	NO	D	Y	52.6316	51.25	51.25	Y	45	62.5	47.5	50	514.21	800	6	16	2	6	0	16	16	0	0	0	0	3	7	0	0	0	0
1125	Winter 2017	Early	AL3	NA	20	NA	22	22	17	21	22	Black Non-Hispanic	Y	M	FTIAC	FTIAC - Traditional	N	Biochemistry - General	N	NO	D	Y			51.25	Y	55	47.5	50	52.5	538	800	NA	NA	NA	NA	NA	NA	NA	NA	NA	NA	NA	NA	NA	NA	NA	NA	NA
1164	Fall 2017	NA	AL4	NA	NA	NA	NA	NA	NA	NA	NA	Nonresident Alien	NA	F	Transfer	Transfer - Intl - SEVIS	Y	Computer Science	NA	NO	C-	N			51.25	Y	52.5	57.5	30	65	571.99	800	5	13	21	80	0	20	18	0	0	0	0	0	4	0	0	0	0
988	Winter 2016	Early	AL2	NA	NA	NA	0	0	0	0	0	Asian	N	M	Dual Enrolled	Dual Enrolled	N	Early College Alliance	NA	YES	B-	N	48.5714	55.1402	51.25	Y	35	35	60	75	653.55	800	4	11	8	2	1.5	0	0	0	0	0	0	0	0	0	0	20	0
1019	Winter 2016	Late	AL2	NA	25	NA	27	24	24	26	24	White Non-Hispanic	N	M	FTIAC	FTIAC - Traditional	N	Pre-Medicine/Osteopathy	N	NO	F	Y	NA	NA	51.25	N	NA	60	42.5	NA	170.42	800	NA	NA	NA	NA	NA	NA	NA	NA	NA	NA	NA	NA	NA	NA	NA	NA	NA
1017	Winter 2016	Late	AL2	NA	24	NA	24	19	27	25	23	White Non-Hispanic	N	M	Transfer	Transfer - Regular	N	Biology	N	NO	#N/A	NA	NA	NA	51.25	N	47.5	55	NA	NA	NA	800	NA	NA	NA	NA	NA	NA	NA	NA	NA	NA	NA	NA	NA	NA	NA	NA	NA
292	Winter 2012	Early	Control	NA	18	NA	16	19	18	20	18	Black Non-Hispanic	Y	M	FTIAC	FTIAC - Traditional	N	Pre-Medicine/Osteopathy	N	NO	D+	Y	55.2632	47.6667	51.375	Y	50	50.5	42.5	62.5	548.99	800	NA	NA	NA	NA	NA	NA	NA	NA	NA	NA	NA	NA	NA	NA	NA	NA	NA
154	Winter 2011	Early	Control	NA	20	NA	15	24	20	20	15	White Non-Hispanic	N	F	FTIAC	FTIAC - Traditional	N	Chemistry	Y	NO	C-	N	NA	NA	51.6667	Y	32.5	62.5	60	NA	635.296	950	NA	NA	NA	NA	NA	NA	NA	NA	NA	NA	NA	NA	NA	NA	NA	NA	NA
534	Winter 2013	Early	PE	NA	24	NA	22	21	28	24	23	White Non-Hispanic	N	M	FTIAC	FTIAC - Traditional	N	Secondary Education-Intent	N	NO	D	Y	33.3333	51.6667	51.6667	Y	52.5	42.5	NA	60	525.34	800	NA	NA	NA	NA	NA	NA	NA	NA	NA	NA	NA	NA	NA	NA	NA	NA	NA
962	Winter 2016	Early	AL2	NA	18	NA	19	16	20	18	20	White Non-Hispanic	N	F	Transfer	Transfer - Regular	N	Secondary Education-Intent	Y	NO	C	N	62.8571	49.5327	51.875	Y	50	52.5	70	35	580.89	800	3	15	4	12	2	30	30	5	5	10	0	10	10	0	0	15	0
777	Winter 2014	Early	AL	NA	23	NA	27	19	26	21	0	Black Non-Hispanic	Y	F	FTIAC	FTIAC - Traditional	N	Pre-Medicine/Osteopathy	Y	NO	D	Y	39.4737	51.875	51.875	Y	60	65	37.5	45	556.55	800	NA	NA	NA	NA	NA	NA	NA	NA	NA	NA	NA	NA	NA	NA	NA	NA	NA
776	Winter 2014	Early	AL	NA	20	NA	22	17	22	21	22	Black Non-Hispanic	Y	F	FTIAC	FTIAC - Traditional	N	Biology	N	NO	C	N	47.3684	51.875	51.875	Y	50	62.5	50	45	603.22	800	5	16	12	7	2.5	0	0	0	0	0	0	1	2	0	0	0	0
110	Winter 2011	Late	Control	NA	20	NA	16	20	24	19	0	White Non-Hispanic	N	M	FTIAC	FTIAC - Traditional	N	Accounting-Int	NA	NO	D	Y	NA	NA	51.875	Y	60	47.5	52.5	47.5	671.803	950	NA	NA	NA	NA	NA	NA	NA	NA	NA	NA	NA	NA	NA	NA	NA	NA	NA
109	Winter 2011	Early	Control	NA	21	NA	19	20	23	21	0	White Non-Hispanic	N	M	FTIAC	FTIAC - Traditional	N	Sports Medicine-Intent	N	NO	C-	N	NA	NA	51.875	Y	65	37.5	52.5	52.5	690.608	950	NA	NA	NA	NA	NA	NA	NA	NA	NA	NA	NA	NA	NA	NA	NA	NA	NA
1118	Winter 2017	Early	AL3	NA	NA	NA	NA	NA	NA	NA	NA	Hispanic	Y	F	Transfer	Transfer - Regular	N	Biology	NA	NO	C-	N			51.875	Y	40	67.5	45	55	570.65	800	NA	NA	NA	NA	NA	NA	NA	NA	NA	NA	NA	NA	NA	NA	NA	NA	NA
487	Winter 2013	Early	PE	0750	15	15	0	0	0	0	0	Asian	N	M	FTIAC	FTIAC - Traditional	N	Pre-Medicine/Osteopathy	NA	NO	C+	N	52.6316	51.875	51.875	Y	47.5	55	50	55	626.7	800	6	15	10	40	10	0	0	5	0	0	5	20	10	0	0	10	5
319	Winter 2012	Early	Control	NA	14	NA	10	15	11	18	11	Black Non-Hispanic	Y	F	Transfer	Transfer - Intl - no SEVIS	Y	Clinical Lab Sciences (Clinic)	N	NO	D+	Y	31.5789	46	52	Y	45	63	30	70	528.07	800	NA	NA	NA	NA	NA	NA	NA	NA	NA	NA	NA	NA	NA	NA	NA	NA	NA
218	Winter 2012	Late	Control	NA	23	NA	25	19	24	25	24	White Non-Hispanic	N	F	FTIAC	FTIAC - Traditional	N	Interdisc Environ Sci/Society	NA	NO	D-	Y	42.1053	44.3333	52	Y	52.5	48	32.5	75	486.33	800	NA	NA	NA	NA	NA	NA	NA	NA	NA	NA	NA	NA	NA	NA	NA	NA	NA
177	Winter 2011	Late	Control	NA	19	NA	18	19	18	20	0	White Non-Hispanic	N	F	FTIAC	FTIAC - Traditional	N	Biology	N	NO	W	Y	NA	NA	52.5	N	52.5	NA	NA	NA	210.421	950	NA	NA	NA	NA	NA	NA	NA	NA	NA	NA	NA	NA	NA	NA	NA	NA	NA
637	Winter 2014	Early	AL	NA	NA	NA	0	0	0	0	0	White Non-Hispanic	N	F	Transfer	Transfer - Regular	N	Secondary Education-Intent	N	NO	F	Y	NA	NA	52.5	N	52.5	NA	NA	NA	121.33	800	4	14	3	12	6.5	20	0	6	0	0	0	0	7	0	0	6	0
572	Winter 2013	Late	PE	NA	NA	NA	0	0	0	0	0	Amer Indian or Alaskan Native	Y	M	Transfer	Transfer - Regular	N	Interdisc Environ Sci/Society	NA	NO	F	Y	NA	NA	52.5	N	62.5	42.5	NA	NA	251.04	800	NA	NA	NA	NA	NA	NA	NA	NA	NA	NA	NA	NA	NA	NA	NA	NA	NA
1134	Winter 2017	Early	AL3	NA	20	NA	24	19	18	24	18	Black Non-Hispanic	Y	M	FTIAC	FTIAC - Traditional	N	Computer Science	NA	NO	F	Y			52.5	Y	37.5	57.5	62.5	NA	465.94	800	4	15	1	4	NA	NA	NA	NA	NA	NA	NA	NA	NA	NA	NA	NA	NA
963	Winter 2016	Early	AL2	NA	18	NA	15	15	21	21	0	Hispanic	Y	F	FTIAC	FTIAC - Traditional	N	Pre-Medicine/Osteopathy	N	NO	C+	N	48.5714	47.6636	52.5	Y	55	60	57.5	37.5	625.05	800	5	14	6	5	3	0	0	0	0	0	0	3	2	0	2	2	3
501	Winter 2013	Early	PE	NA	19	NA	20	17	20	19	20	White Non-Hispanic	N	M	FTIAC	FTIAC - Traditional	N	Undeclared	N	NO	C	N	52.6316	52.5	52.5	Y	52.5	52.5	50	55	605.84	800	5	15	7.5	5.5	3	14	14	0	0	0	0	0	0	0	0	5	0
504	Winter 2013	Early	PE	NA	21	NA	20	22	20	23	21	White Non-Hispanic	N	F	FTIAC	FTIAC - Traditional	N	Sports Medicine-Intent	N	NO	C	N	50	52.5	52.5	Y	45	47.5	52.5	65	599.32	800	5	16	10	10	1	0	0	0	0	0	0	0	3	20	0	2	0
775	Winter 2014	Early	AL	NA	25	NA	25	27	26	26	22	White Non-Hispanic	N	F	FTIAC	FTIAC - Traditional	N	Criminology and Criminal Justc	N	NO	C	N	52.6316	52.5	52.5	Y	47.5	45	50	67.5	608.84	800	5	14	3	3	4	23	0	0	0	0	0	2	2	0	0	3	0
289	Winter 2012	Late	Control	NA	18	NA	16	17	21	17	17	White Non-Hispanic	N	M	FTIAC	FTIAC - Traditional	N	Biology	N	NO	C-	N	65.7895	49.3333	52.625	Y	42.5	33	72.5	62.5	566.65	800	NA	NA	NA	NA	NA	NA	NA	NA	NA	NA	NA	NA	NA	NA	NA	NA	NA
496	Winter 2013	Early	PE	NA	22	NA	19	22	19	22	19	White Non-Hispanic	N	F	FTIAC	FTIAC - Traditional	N	Sports Medicine-Intent	Y	NO	C	N	50	53.125	53.125	Y	65	57.5	50	40	610.08	800	4	14	1.5	1.5	0	0	0	0	0	0	0	0	2	0	0	4.5	1
108	Winter 2011	Early	Control	NA	20	NA	21	20	19	20	0	White Non-Hispanic	N	F	FTIAC	FTIAC - Traditional	N	Biology	NA	NO	D	Y	NA	NA	53.125	Y	60	52.5	50	50	631.793	950	NA	NA	NA	NA	NA	NA	NA	NA	NA	NA	NA	NA	NA	NA	NA	NA	NA
107	Winter 2011	Early	Control	1140	27	NA	28	30	27	25	27	White Non-Hispanic	N	F	FTIAC	FTIAC - Traditional	N	Undeclared	Y	NO	C	N	NA	NA	53.125	Y	55	35	67.5	55	725.035	950	NA	NA	NA	NA	NA	NA	NA	NA	NA	NA	NA	NA	NA	NA	NA	NA	NA
975	Winter 2016	Late	AL2	NA	19	NA	23	20	18	16	23	Black Non-Hispanic	Y	F	FTIAC	FTIAC - Traditional	N	Biology	Y	NO	C	N	60	54.2056	53.125	Y	42.5	52.5	60	57.5	576	800	NA	NA	NA	NA	NA	NA	NA	NA	NA	NA	NA	NA	NA	NA	NA	NA	NA
977	Winter 2016	Late	AL2	NA	20	NA	21	17	19	21	19	White Non-Hispanic	N	M	Transfer	Transfer - Regular	N	Interdisc Environ Sci/Society	Y	NO	D	Y	51.4286	52.3364	53.125	Y	52.5	57.5	42.5	60	535.745	800	NA	NA	NA	NA	NA	NA	NA	NA	NA	NA	NA	NA	NA	NA	NA	NA	NA
327	Winter 2012	Early	Control	0750	15	NA	0	0	0	0	0	White Non-Hispanic	N	M	FTIAC Intl	FTIAC - Intl - SEVIS	Y	Biology	NA	NO	C-	N	47.3684	49.3333	53.25	Y	42.5	50.5	55	65	567.2	800	NA	NA	NA	NA	NA	NA	NA	NA	NA	NA	NA	NA	NA	NA	NA	NA	NA
966	Winter 2016	Early	AL2	NA	19	NA	18	20	18	22	18	Black Non-Hispanic	Y	F	FTIAC	FTIAC - Traditional	N	Pre-Veterinary	N	NO	C	N	51.4286	52.3364	53.75	Y	50	65	52.5	47.5	603	800	5	15	5	5	4	8	8	0	0	0	0	3	2	0	0	5	0
510	Winter 2013	Early	PE	NA	25	NA	29	26	25	23	27	White Non-Hispanic	N	M	FTIAC	FTIAC - Traditional	N	Sports Medicine-Intent	N	NO	C-	N	47.3684	53.75	53.75	Y	62.5	50	55	47.5	577.64	800	NA	NA	NA	NA	NA	NA	NA	NA	NA	NA	NA	NA	NA	NA	NA	NA	NA
468	Winter 2013	Early	PE	NA	NA	NA	0	0	0	0	0	Hispanic	Y	M	Second Bach	Second Bach - Domestic	N	Biology	N	NO	B-	N	63.1579	53.75	53.75	Y	45	55	67.5	47.5	649.17	800	5	15	7	28	0	0	0	0	0	0	0	0	10	14	0	7	0
967	Winter 2016	Late	AL2	NA	20	NA	21	16	20	21	0	Black Non-Hispanic	Y	F	Re-enroll Domestic	Re-enroll Domestic	N	Biology	N	NO	C	N	48.5714	53.271	53.75	Y	52.5	55	57.5	50	586.605	800	NA	NA	NA	NA	NA	NA	NA	NA	NA	NA	NA	NA	NA	NA	NA	NA	NA
507	Winter 2013	Early	PE	NA	NA	NA	0	0	0	0	0	White Non-Hispanic	N	F	Transfer	Transfer - Regular	N	Biology	NA	NO	C	N	44.7368	53.75	53.75	Y	65	50	47.5	52.5	590.91	800	NA	NA	NA	NA	NA	NA	NA	NA	NA	NA	NA	NA	NA	NA	NA	NA	NA
1130	Winter 2017	Early	AL3	NA	18	NA	20	16	16	20	21	Black Non-Hispanic	Y	F	FTIAC	FTIAC - Traditional	N	Pre-Veterinary	Y	NO	D	Y			53.75	Y	55	55	52.5	52.5	505.51	800	NA	NA	NA	NA	NA	NA	NA	NA	NA	NA	NA	NA	NA	NA	NA	NA	NA
220	Winter 2012	Early	Control	NA	23	NA	20	26	25	21	21	White Non-Hispanic	N	M	FTIAC	FTIAC - Traditional	N	Undeclared	N	NO	F	Y	57.8947	53.3333	53.75	Y	52.5	55	52.5	55	437.18	800	NA	NA	NA	NA	NA	NA	NA	NA	NA	NA	NA	NA	NA	NA	NA	NA	NA
106	Winter 2011	Late	Control	NA	21	NA	21	22	22	21	21	White Non-Hispanic	N	F	FTIAC	FTIAC - Traditional	N	Dietetics-Intent	N	NO	C+	N	NA	NA	53.75	Y	47.5	42.5	65	60	739.5	950	NA	NA	NA	NA	NA	NA	NA	NA	NA	NA	NA	NA	NA	NA	NA	NA	NA
774	Winter 2014	Early	AL	NA	20	NA	18	21	22	20	16	Black Non-Hispanic	Y	M	FTIAC	FTIAC - Traditional	N	Biology	N	NO	C	N	47.3684	53.75	53.75	Y	45	55	52.5	62.5	595.21	800	NA	NA	NA	NA	NA	NA	NA	NA	NA	NA	NA	NA	NA	NA	NA	NA	NA
313	Winter 2012	Early	Control	0780	15	NA	15	16	14	16	14	Black Non-Hispanic	Y	F	FTIAC	FTIAC - Traditional	N	Biology	Y	NO	D-	Y	42.1053	48.3333	53.75	Y	47.5	45	52.5	70	483.07	800	NA	NA	NA	NA	NA	NA	NA	NA	NA	NA	NA	NA	NA	NA	NA	NA	NA
1004	Winter 2016	Early	AL2	NA	17	NA	16	16	22	13	18	Black Non-Hispanic	Y	F	FTIAC	FTIAC - Traditional	N	Biology	N	NO	F	Y	NA	NA	53.75	N	NA	55	52.5	NA	267.47	800	NA	NA	NA	NA	NA	NA	NA	NA	NA	NA	NA	NA	NA	NA	NA	NA	NA
1027	Winter 2016	Early	AL2	NA	NA	NA	0	0	0	0	0	Hispanic	Y	F	Transfer	Transfer - Regular	N	Biology	N	NO	#N/A	NA	NA	NA	53.75	N	65	42.5	NA	NA	NA	800	3	10	15	9	3	0	0	0	0	0	0	0	3	0	0	75	0
1010	Winter 2016	Late	AL2	NA	21	NA	23	25	15	22	22	Black Non-Hispanic	Y	F	Re-enroll Domestic	Re-enroll Domestic	N	Biology	Y	NO	F	Y	NA	NA	53.75	N	60	47.5	NA	NA	271.17	800	NA	NA	NA	NA	NA	NA	NA	NA	NA	NA	NA	NA	NA	NA	NA	NA	NA
993	Winter 2016	Early	AL2	NA	20	NA	22	19	21	20	20	Black Non-Hispanic	Y	F	FTIAC	FTIAC - Traditional	N	Pre-Medicine/Osteopathy	N	NO	D	Y	48.5714	44.8598	54.1667	Y	NA	47.5	60	55	497.31	800	NA	NA	NA	NA	NA	NA	NA	NA	NA	NA	NA	NA	NA	NA	NA	NA	NA
298	Winter 2012	Late	Control	NA	17	NA	18	15	18	18	0	Black Non-Hispanic	Y	F	Re-enroll Domestic	Re-enroll Domestic	N	Biology	Y	NO	F	Y	60.7143	50	54.1667	Y	NA	45	55	62.5	422.78	800	NA	NA	NA	NA	NA	NA	NA	NA	NA	NA	NA	NA	NA	NA	NA	NA	NA
317	Winter 2012	Early	Control	NA	15	NA	14	16	12	17	14	Black Non-Hispanic	Y	M	FTIAC	FTIAC - Traditional	N	Biology	N	NO	F	Y	55.2632	54.3333	54.3333	Y	55	65.5	42.5	NA	459.74	800	NA	NA	NA	NA	NA	NA	NA	NA	NA	NA	NA	NA	NA	NA	NA	NA	NA
251	Winter 2012	Early	Control	NA	21	NA	21	20	23	20	22	White Non-Hispanic	N	M	Transfer	Transfer - Regular	N	Psychology	N	NO	F	Y	57.8947	54.3333	54.3333	Y	55	50.5	57.5	NA	419.65	800	NA	NA	NA	NA	NA	NA	NA	NA	NA	NA	NA	NA	NA	NA	NA	NA	NA
279	Winter 2012	Early	Control	NA	19	NA	19	19	19	21	19	Black Non-Hispanic	Y	F	Transfer	Transfer - Regular	N	Marketing-Intent	N	NO	F	Y	55.5556	46.5	54.3333	Y	40	53	NA	70	387.62	800	NA	NA	NA	NA	NA	NA	NA	NA	NA	NA	NA	NA	NA	NA	NA	NA	NA
772	Winter 2014	Early	AL	NA	NA	NA	21	24	20	20	20	Black Non-Hispanic	Y	F	Dual Enrolled	Dual Enrolled	N	Early College Alliance	N	YES	D	Y	60.5263	54.375	54.375	Y	67.5	62.5	42.5	45	536.12	800	4	12	2	6	5	0	0	1	0	0	0	0	7	0	0	0	0
767	Winter 2014	Early	AL	NA	19	NA	16	21	20	19	18	White Non-Hispanic	N	M	FTIAC	FTIAC - Traditional	N	Nursing Intent	N	NO	D	Y	50	54.375	54.375	Y	62.5	60	47.5	47.5	479.73	800	4	15	16	NA	6	18	0	0	0	10	0	7	7	0	5	7	0
768	Winter 2014	Early	AL	NA	20	NA	20	24	17	20	19	White Non-Hispanic	N	F	FTIAC	FTIAC - Traditional	N	Undeclared	Y	NO	C	N	60.5263	54.375	54.375	Y	47.5	65	55	50	592.23	800	4	14	12	5	4	25	0	0	0	0	2	6	1	0	0	2	0
769	Winter 2014	Early	AL	NA	22	NA	24	22	20	22	23	White Non-Hispanic	N	F	FTIAC	FTIAC - Traditional	N	Undeclared	N	NO	C	N	47.3684	54.375	54.375	Y	42.5	65	57.5	52.5	608.24	800	5	15	5	10	2	0	0	0	0	0	0	0	3	0	0	2	1
770	Winter 2014	Early	AL	NA	23	NA	18	23	25	24	19	White Non-Hispanic	N	M	FTIAC	FTIAC - Traditional	N	Interdisc Environ Sci/Society	Y	NO	D	Y	55.2632	54.375	54.375	Y	60	52.5	50	55	554.43	800	NA	NA	NA	NA	NA	NA	NA	NA	NA	NA	NA	NA	NA	NA	NA	NA	NA
771	Winter 2014	Early	AL	NA	25	NA	26	25	25	28	25	White Non-Hispanic	N	F	FTIAC	FTIAC - Traditional	N	Undeclared	Y	NO	C+	N	68.4211	54.375	54.375	Y	32.5	62.5	67.5	55	637.91	800	5	15	2	4	2	0	0	2	0	0	0	3	1	0	0	3	0
773	Winter 2014	Early	AL	NA	NA	NA	0	0	0	0	0	Not Reported	NA	F	Transfer	Transfer - Regular	N	Biology	N	NO	C	N	50	54.375	54.375	Y	47.5	57.5	55	57.5	603.75	800	3	11	14	3	8	14	0	0	0	0	0	0	0	0	0	4	0
237	Winter 2012	Late	Control	NA	22	NA	23	17	26	22	21	Hispanic	Y	F	Transfer	Transfer - Regular	N	Biology	N	NO	D	Y	39.4737	53.5	54.5	Y	60	53	47.5	57.5	519.03	800	NA	NA	NA	NA	NA	NA	NA	NA	NA	NA	NA	NA	NA	NA	NA	NA	NA
638	Winter 2014	Late	AL	NA	NA	NA	0	0	0	0	0	Black Non-Hispanic	Y	F	Transfer	Transfer - Regular	N	Biology	N	NO	F	Y	NA	NA	55	N	52.5	57.5	NA	NA	243.56	800	2	9	7	5	4	0	0	20	0	0	4	?	0	0	0	3	0
1205	Fall 2017	NA	AL4	NA	NA	NA	NA	NA	NA	NA	NA	Race/Ethnicity Unknown	NA	F	FTIAC	FTIAC - Traditional	N	Biology	NA	NO	F	Y			55	Y	42.5	65	57.5	NA	NA	800
153	Winter 2011	Late	Control	NA	23	NA	22	24	21	26	22	White Non-Hispanic	N	F	Transfer	Transfer - Regular	N	Biology	Y	NO	F	Y	NA	NA	55	Y	60	45	60	NA	416.174	950	NA	NA	NA	NA	NA	NA	NA	NA	NA	NA	NA	NA	NA	NA	NA	NA	NA
239	Winter 2012	Late	Control	NA	22	NA	23	16	25	22	21	Black Non-Hispanic	Y	M	FTIAC	FTIAC - Traditional	N	Pre-Medicine/Osteopathy	NA	NO	W	Y	60	55	55	N	55	NA	NA	NA	161.94	800	NA	NA	NA	NA	NA	NA	NA	NA	NA	NA	NA	NA	NA	NA	NA	NA	NA
264	Winter 2012	Early	Control	NA	20	NA	16	21	24	20	16	White Non-Hispanic	N	M	FTIAC	FTIAC - Traditional	N	Pre-Medicine/Osteopathy	N	NO	TW	NA	60	55	55	N	55	NA	NA	NA	108.25	800	NA	NA	NA	NA	NA	NA	NA	NA	NA	NA	NA	NA	NA	NA	NA	NA	NA
105	Winter 2011	Late	Control	NA	22	NA	21	25	19	22	23	White Non-Hispanic	N	F	FTIAC	FTIAC - Traditional	N	Chemistry	N	NO	C	N	NA	NA	55	Y	65	55	60	40	732.3	950	NA	NA	NA	NA	NA	NA	NA	NA	NA	NA	NA	NA	NA	NA	NA	NA	NA
764	Winter 2014	Early	AL	NA	19	NA	20	19	16	20	21	Black Non-Hispanic	Y	F	FTIAC	FTIAC - Traditional	N	Pre-Dentistry	N	NO	D	Y	47.3684	55	55	Y	50	72.5	50	47.5	538.24	800	4	14	1.5	1	2	18	0	0	0	0	0	15	14	0	2	0	0
766	Winter 2014	Late	AL	NA	23	NA	25	18	25	22	22	White Non-Hispanic	N	F	FTIAC	FTIAC - Traditional	N	Clinical Lab Sciences (Clinic)	N	NO	C-	N	60.5263	55	55	Y	55	55	57.5	52.5	561.3	800	4	14	5	10	0	15	0	10	0	0	0	0	2	0	20	0	0
535	Winter 2013	Late	PE	1020	22	NA	20	20	25	22	0	Black Non-Hispanic	Y	F	FTIAC	FTIAC - Traditional	N	Pre-Medicine/Osteopathy	N	NO	D	Y	57.8947	55	55	Y	55	50	62.5	52.5	522.66	800	5	17	11	8	0	0	0	0	0	0	0	0	0	0	0	10.5	5
538	Winter 2013	Late	PE	NA	25	NA	30	20	28	21	30	Not Reported	NA	F	FTIAC	FTIAC - Traditional	N	Biology	NA	NO	D	Y	57.8947	55	55	Y	47.5	70	47.5	55	516.42	800	4	15	2	8	1	36	0	12	0	0	0	0	10	0	0	0	2
517	Winter 2013	Late	PE	NA	22	NA	19	20	24	24	20	White Non-Hispanic	N	M	FTIAC	FTIAC - Traditional	N	Biology	N	NO	C-	N	60.5263	55	55	Y	47.5	45	72.5	55	562.11	800	NA	NA	NA	NA	NA	NA	NA	NA	NA	NA	NA	NA	NA	NA	NA	NA	NA
765	Winter 2014	Early	AL	NA	21	NA	19	18	22	23	20	White Non-Hispanic	N	F	FTIAC	FTIAC - Traditional	N	Biology	N	NO	C	N	47.3684	55	55	Y	57.5	57.5	50	55	590.87	800	5	15	6.5	10	2	0	0	0	0	0	0	0	5	0	0	5	0
104	Winter 2011	Early	Control	NA	23	NA	24	19	26	24	23	Asian	N	F	FTIAC	FTIAC - Traditional	N	Undeclared	N	NO	C+	N	NA	NA	55	Y	55	45	62.5	57.5	759.861	950	NA	NA	NA	NA	NA	NA	NA	NA	NA	NA	NA	NA	NA	NA	NA	NA	NA
272	Winter 2012	Early	Control	NA	19	NA	17	18	22	20	0	White Non-Hispanic	N	F	Re-enroll Domestic	Re-enroll Domestic	N	Biology	N	NO	D	Y	50	54.1667	55	Y	47.5	57.5	57.5	57.5	522.35	800	NA	NA	NA	NA	NA	NA	NA	NA	NA	NA	NA	NA	NA	NA	NA	NA	NA
630	Winter 2014	Early	AL	NA	21	NA	21	19	24	20	21	Amer Indian or Alaskan Native	Y	M	FTIAC	FTIAC - Traditional	N	Undeclared	Y	NO	F	Y	NA	NA	55	N	55	NA	NA	NA	91.43	800	NA	NA	NA	NA	NA	NA	NA	NA	NA	NA	NA	NA	NA	NA	NA	NA	NA
643	Winter 2014	Early	AL	NA	NA	NA	0	0	0	0	0	Black Non-Hispanic	Y	F	Transfer	Transfer - Regular	N	Art	Y	NO	F	Y	NA	NA	55	N	55	NA	NA	NA	183.09	800	NA	NA	NA	NA	NA	NA	NA	NA	NA	NA	NA	NA	NA	NA	NA	NA	NA
1011	Winter 2016	Early	AL2	NA	21	NA	21	18	26	18	0	White Non-Hispanic	N	M	FTIAC	FTIAC - Traditional	N	Biology	N	NO	F	Y	NA	NA	55	N	55	NA	NA	NA	119.05	800	NA	NA	NA	NA	NA	NA	NA	NA	NA	NA	NA	NA	NA	NA	NA	NA	NA
281	Winter 2012	Early	Control	NA	19	NA	19	16	24	22	16	Black Non-Hispanic	Y	F	FTIAC	FTIAC - Traditional	N	Chemistry	N	NO	W	Y	66.6667	55.25	55.25	Y	55	55.5	NA	NA	232.69	800	NA	NA	NA	NA	NA	NA	NA	NA	NA	NA	NA	NA	NA	NA	NA	NA	NA
1138	Winter 2017	Early	AL3	NA	23	NA	19	20	30	24	19	Black Non-Hispanic	Y	F	FTIAC	FTIAC - Traditional	N	Biochemistry - General	Y	NO	F	Y			55.625	Y	52.5	67.5	60	42.5	414.83	800	NA	NA	NA	NA	NA	NA	NA	NA	NA	NA	NA	NA	NA	NA	NA	NA	NA
1231	Fall 2017	NA	AL4	NA	18	NA	16	16	20	21	16	Black Non-Hispanic	Y	F	FTIAC	FTIAC - Traditional	N	Psychology	N	NO	D+	Y			55.625	Y	50	60	65	47.5	549.26	800	5	14	3	3	4	32	0	0	0	0	0	1	5	0	0	1	0
530	Winter 2013	Late	PE	NA	22	NA	22	25	20	20	19	Hispanic	Y	M	FTIAC	FTIAC - Traditional	N	Computer Science	N	NO	D	Y	71.0526	55.625	55.625	Y	60	60	52.5	50	532.19	800	NA	NA	NA	NA	NA	NA	NA	NA	NA	NA	NA	NA	NA	NA	NA	NA	NA
763	Winter 2014	Early	AL	NA	21	NA	20	22	19	23	21	Black Non-Hispanic	Y	F	FTIAC	FTIAC - Traditional	N	Philosophy	N	NO	C+	N	68.4211	55.625	55.625	Y	55	62.5	55	50	617.1	800	7	18	6	4	2	20	3	0	0	2	0	2	3	0	0	3	0
471	Winter 2013	Late	PE	NA	NA	NA	0	0	0	0	0	White Non-Hispanic	N	F	Transfer	Transfer - Regular	N	Exercise Science	NA	NO	B-	N	55.2632	55.625	55.625	Y	47.5	57.5	57.5	60	647.8	800	4	15	8	6	2	40	15	0	0	0	0	4	15	0	0	10	0
970	Winter 2016	Early	AL2	NA	22	NA	24	24	20	23	22	Hispanic	Y	F	Transfer	Transfer - Regular	N	General Business-Intent	N	NO	C	N	60	59.8131	55.625	Y	45	52.5	62.5	62.5	612.33	800	5	15	2	6	3	30	0	0	0	0	3	2	3	0	0	0	0
636	Winter 2014	Early	AL	NA	26	NA	24	25	29	25	24	White Non-Hispanic	N	F	FTIAC	FTIAC - Traditional	N	Journalism	N	NO	F	Y	NA	NA	56.25	N	45	67.5	NA	NA	330.22	800	NA	NA	NA	NA	NA	NA	NA	NA	NA	NA	NA	NA	NA	NA	NA	NA	NA
1127	Winter 2017	Early	AL3	NA	23	NA	24	22	20	25	23	Black Non-Hispanic	Y	F	FTIAC	FTIAC - Traditional	N	Biochemistry - General	NA	NO	D	Y			56.25	Y	70	65	57.5	32.5	516.56	800	NA	NA	NA	NA	NA	NA	NA	NA	NA	NA	NA	NA	NA	NA	NA	NA	NA
1126	Winter 2017	Early	AL3	NA	23	NA	28	18	24	20	26	White Non-Hispanic	N	F	FTIAC	FTIAC - Traditional	N	Biology	N	NO	D	Y			56.25	Y	60	65	55	45	526.66	800	5	12	1	1	NA	NA	NA	NA	NA	NA	NA	NA	NA	NA	NA	NA	NA
1214	Fall 2017	NA	AL4	NA	17	NA	13	16	18	20	NA	Black Non-Hispanic	Y	F	FTIAC	FTIAC - Traditional	N	Pre-Dentistry	N	NO	C+	N			56.25	Y	55	67.5	57.5	45	621	800	5	13	12	12	20	0	0	4	0	0	0	4	8	0	0	8	2
762	Winter 2014	Early	AL	NA	20	NA	21	16	23	21	19	Black Non-Hispanic	Y	F	FTIAC	FTIAC - Traditional	N	Psychology	N	NO	F	Y	57.8947	56.25	56.25	Y	57.5	67.5	47.5	52.5	473.37	800	4	13	7	2	4	0	0	1	0	0	0	0	1	0	8	0	0.5
103	Winter 2011	Late	Control	NA	22	NA	20	19	28	19	20	Not Reported	NA	F	Transfer	Transfer - Regular	N	Sports Medicine-Intent	N	NO	D	Y	NA	NA	56.25	Y	65	47.5	60	52.5	639.393	950	NA	NA	NA	NA	NA	NA	NA	NA	NA	NA	NA	NA	NA	NA	NA	NA	NA
102	Winter 2011	Early	Control	NA	NA	NA	0	0	0	0	0	White Non-Hispanic	N	F	Transfer	Transfer - Regular	N	Biology	N	NO	D	Y	NA	NA	56.25	Y	47.5	57.5	67.5	52.5	646.009	950	NA	NA	NA	NA	NA	NA	NA	NA	NA	NA	NA	NA	NA	NA	NA	NA	NA
537	Winter 2013	Early	PE	NA	21	NA	19	22	19	23	19	White Non-Hispanic	N	F	FTIAC	FTIAC - Traditional	N	Biology	Y	NO	D	Y	68.4211	56.25	56.25	Y	42.5	55	70	57.5	516.47	800	3	12	2	2	4	32	0	0	0	48	0	3.5	3	0	0	2	0
514	Winter 2013	Early	PE	NA	NA	NA	0	0	0	0	0	White Non-Hispanic	N	F	Transfer	Transfer - Regular	N	Clinical Lab Sciences (Profes)	NA	NO	C-	N	65.7895	56.25	56.25	Y	62.5	47.5	55	60	571.74	800	5	19	5	10	5.5	0	0	5	5	0	10	5	14	0	0	7	0
101	Winter 2011	Early	Control	1090	23	NA	25	25	22	22	24	White Non-Hispanic	N	F	Transfer	Transfer - Regular	N	Biology	N	NO	C-	N	NA	NA	56.25	Y	50	50	65	60	682.011	950	NA	NA	NA	NA	NA	NA	NA	NA	NA	NA	NA	NA	NA	NA	NA	NA	NA
273	Winter 2012	Late	Control	NA	19	NA	20	16	21	20	19	Black Non-Hispanic	Y	F	FTIAC	FTIAC - Traditional	N	Biology	Y	NO	D	Y	39.4737	55.1667	56.375	Y	60	55.5	50	60	516.35	800	NA	NA	NA	NA	NA	NA	NA	NA	NA	NA	NA	NA	NA	NA	NA	NA	NA
228	Winter 2012	Early	Control	NA	22	NA	22	23	18	23	22	White Non-Hispanic	N	F	FTIAC	FTIAC - Traditional	N	Sports Medicine-Intent	Y	NO	C	N	57.8947	52.6667	56.375	Y	42.5	58	57.5	67.5	601.13	800	NA	NA	NA	NA	NA	NA	NA	NA	NA	NA	NA	NA	NA	NA	NA	NA	NA
247	Winter 2012	Early	Control	NA	21	NA	20	21	23	19	19	White Non-Hispanic	N	M	FTIAC	FTIAC - Traditional	N	Earth Science	NA	NO	D+	Y	50	51.8333	56.375	Y	47.5	48	60	70	549.98	800	NA	NA	NA	NA	NA	NA	NA	NA	NA	NA	NA	NA	NA	NA	NA	NA	NA
310	Winter 2012	Late	Control	NA	16	NA	12	16	14	20	14	Black Non-Hispanic	Y	F	FTIAC	FTIAC - Traditional	N	Nursing Intent	N	NO	W	Y	61.1111	56.5	56.5	Y	55	58	NA	NA	302.3	800	NA	NA	NA	NA	NA	NA	NA	NA	NA	NA	NA	NA	NA	NA	NA	NA	NA
1139	Winter 2017	Early	AL3	NA	26	NA	28	26	26	24		White Non-Hispanic	N	F	FTIAC	FTIAC - Traditional	N	Neuroscience Interdisciplinary	Y	NO	F	Y			56.6667	Y	67.5	65	37.5	NA	411.8	800	NA	NA	NA	NA	NA	NA	NA	NA	NA	NA	NA	NA	NA	NA	NA	NA	NA
152	Winter 2011	Late	Control	NA	NA	NA	0	0	0	0	0	White Non-Hispanic	N	F	Transfer	Transfer - Regular	N	Earth Science - Teaching	N	NO	F	Y	NA	NA	56.6667	Y	45	80	45	NA	400.368	950	NA	NA	NA	NA	NA	NA	NA	NA	NA	NA	NA	NA	NA	NA	NA	NA	NA
151	Winter 2011	Early	Control	NA	18	NA	16	19	17	21	0	White Non-Hispanic	N	M	Transfer	Transfer - Regular	N	Biology	N	NO	F	Y	NA	NA	56.6667	Y	52.5	55	62.5	NA	400.055	950	NA	NA	NA	NA	NA	NA	NA	NA	NA	NA	NA	NA	NA	NA	NA	NA	NA
478	Winter 2013	Early	PE	NA	23	NA	25	24	22	22	22	White Non-Hispanic	N	F	FTIAC	FTIAC - Traditional	N	Pre-Dentistry	N	NO	C+	N	55.2632	56.875	56.875	Y	60	62.5	60	45	636.09	800	4	11	10	4	4	0	0	0	0	2	0	2	3	0	0	8	0
516	Winter 2013	Early	PE	NA	22	NA	24	20	23	24	23	White Non-Hispanic	N	M	FTIAC	FTIAC - Traditional	N	Psychology	Y	NO	C-	N	55.2632	56.875	56.875	Y	60	67.5	52.5	47.5	564.23	800	NA	NA	NA	NA	NA	NA	NA	NA	NA	NA	NA	NA	NA	NA	NA	NA	NA
758	Winter 2014	Late	AL	0910	21	NA	21	17	23	22	21	White Non-Hispanic	N	F	FTIAC	FTIAC - Traditional	N	Biology - Teaching	N	NO	C	N	50	56.875	56.875	Y	52.5	75	47.5	52.5	601.58	800	5	12	10	20	8	12	0	0	0	2	2	2	4	0	0	0	0
761	Winter 2014	Early	AL	NA	NA	NA	0	0	0	0	0	White Non-Hispanic	N	F	Transfer	Transfer - Regular	N	Criminology and Criminal Justc	Y	NO	C	N	65.7895	56.875	56.875	Y	62.5	60	50	55	611.9	800	3	12	8	20	8	22.5	10	3.5	0	40	6	5	15	0	0	0	3
757	Winter 2014	Early	AL	0990	21	21	0	0	0	0	0	Black Non-Hispanic	Y	F	FTIAC	FTIAC - Traditional	N	Exercise Science-Intent	N	NO	C	N	50	56.875	56.875	Y	47.5	72.5	52.5	55	597.9	800	5	15	3	5	0	12	0	0	0	0	0	0	0	0	5	5	0
498	Winter 2013	Late	PE	NA	NA	NA	0	0	0	0	0	Asian	N	M	Transfer	Transfer - Regular	N	Pre-Dentistry	N	NO	C	N	63.1579	56.875	56.875	Y	52.5	52.5	65	57.5	609.17	800	2	9	8	4.5	5.5	35	35	0	0	0	0	0	5	0	0	7	0
1129	Winter 2017	Early	AL3	NA	21	NA	17	19	25	22	18	Black Non-Hispanic	Y	F	FTIAC	FTIAC - Traditional	N	Clinical Lab Sciences (Clinic)	N	NO	D	Y			56.875	Y	50	42.5	75	60	506.03	800	6	15	25	60	NA	NA	NA	NA	NA	NA	NA	NA	NA	NA	NA	NA	NA
756	Winter 2014	Early	AL	NA	20	NA	20	18	21	20	17	Not Reported	NA	F	Dual Enrolled	Dual Enrolled	N	Early College Alliance	N	YES	D	Y	50	56.875	56.875	Y	60	55	50	62.5	517.43	800	3	11	3	7	2.5	20	0	3	0	2	1	5	6	0	2	3.5	2
760	Winter 2014	Late	AL	NA	NA	NA	0	0	0	0	0	White Non-Hispanic	N	F	Transfer	Transfer - Regular	N	Secondary Education-Intent	N	NO	C	N	60.5263	56.875	56.875	Y	52.5	62.5	47.5	65	583.59	800	4	13	4	6	4	40	0	0	0	0	0	0	10	0	0	2	0
759	Winter 2014	Early	AL	NA	21	NA	19	19	24	23	18	White Non-Hispanic	N	F	Re-enroll Domestic	Re-enroll Domestic	N	Undeclared	N	NO	C+	N	55.2632	56.875	56.875	Y	57.5	52.5	52.5	65	623.19	800	4	15	15	5	10	40	0	0	0	4	4	4	2	0	0	1	0
969	Winter 2016	Early	AL2	NA	20	NA	20	19	23	19	21	Black Non-Hispanic	Y	M	FTIAC	FTIAC - Traditional	N	Biology	N	NO	C	N	45.7143	54.2056	56.875	Y	50	62.5	47.5	67.5	585.14	800	5	15	2	2	4	40	0	0	0	0	0	7	2	0	0	0	0
971	Winter 2016	Early	AL2	NA	23	NA	22	21	23	24	22	Hispanic	Y	F	FTIAC	FTIAC - Traditional	N	General Biochemistry	N	NO	C-	N	62.8571	57.0093	56.875	Y	60	47.5	52.5	67.5	576.32	800	5	14	4	4	5	20	0	0	0	0	0	0	4	0	0	2	0
270	Winter 2012	Early	Control	NA	19	NA	18	17	20	21	19	White Non-Hispanic	N	M	Transfer	Transfer - Regular	N	Sports Medicine-Intent	N	NO	C-	N	47.3684	55.1667	57	Y	47.5	78	40	62.5	570.97	800	NA	NA	NA	NA	NA	NA	NA	NA	NA	NA	NA	NA	NA	NA	NA	NA	NA
633	Winter 2014	Early	AL	NA	23	NA	24	25	21	21	0	Hispanic	Y	F	FTIAC	FTIAC - Traditional	N	Undeclared	Y	NO	F	Y	NA	NA	57.5	N	57.5	NA	NA	NA	178.78	800	3	13	2	2	1	30	0	0	0	0	0	0	8	0	0	8	0
634	Winter 2014	Late	AL	NA	23	NA	21	24	24	24	21	Black Non-Hispanic	Y	F	FTIAC	FTIAC - Traditional	N	Biology	Y	NO	F	Y	NA	NA	57.5	N	57.5	NA	NA	NA	128.81	800	NA	NA	NA	NA	NA	NA	NA	NA	NA	NA	NA	NA	NA	NA	NA	NA	NA
266	Winter 2012	Late	Control	NA	20	NA	18	17	24	20	0	Black Non-Hispanic	Y	M	Second Bach	Second Bach - Domestic	N	Clinical Lab Sciences (Clinic)	Y	NO	W	Y	60	57.5	57.5	N	57.5	NA	NA	NA	94.68	800	NA	NA	NA	NA	NA	NA	NA	NA	NA	NA	NA	NA	NA	NA	NA	NA	NA
939	Winter 2016	Late	AL2	NA	17	NA	16	21	17	19	17	White Non-Hispanic	N	F	FTIAC Intl	FTIAC - Intl - no SEVIS	Y	Chemistry	N	NO	C+	N	62.8571	55.1402	57.5	Y	65	55	72.5	37.5	625.85	800	NA	NA	NA	NA	NA	NA	NA	NA	NA	NA	NA	NA	NA	NA	NA	NA	NA
752	Winter 2014	Late	AL	NA	19	NA	19	22	17	23	18	Not Reported	NA	F	FTIAC	FTIAC - Traditional	N	Professional Biochemistry	N	NO	C	N	55.2632	57.5	57.5	Y	75	60	52.5	42.5	612.35	800	5	16	2	12.5	6.67	18	14	0	0	0	0	1	6	0	0	3	0
474	Winter 2013	Early	PE	0820	17	17	0	0	0	0	0	White Non-Hispanic	N	F	Transfer	Transfer - Regular	N	General Business-Intent	NA	NO	B-	N	55.2632	57.5	57.5	Y	55	70	55	50	640.58	800	4	15	15	8	2.5	0	0	0	0	10	0	0	10	0	0	18	0
754	Winter 2014	Early	AL	NA	24	NA	27	25	27	22	24	Black Non-Hispanic	Y	F	FTIAC	FTIAC - Traditional	N	General Biochemistry	N	NO	C-	N	52.6316	57.5	57.5	Y	62.5	62.5	50	55	572.17	800	NA	NA	NA	NA	NA	NA	NA	NA	NA	NA	NA	NA	NA	NA	NA	NA	NA
961	Winter 2016	Early	AL2	NA	18	NA	13	18	20	22	15	Two or More Races	NA	F	FTIAC	FTIAC - Traditional	N	Biology	N	NO	B-	N	60	57.0093	57.5	Y	62.5	47.5	62.5	57.5	640.625	800	5	14	2.5	5	6	0	0	1	0	0	0	7	1	1	1	1	0
512	Winter 2013	Early	PE	NA	25	NA	27	20	25	26	26	Hispanic	Y	F	FTIAC	FTIAC - Traditional	N	Pre-Veterinary	N	NO	C-	N	68.4211	57.5	57.5	Y	57.5	55	60	57.5	575.03	800	4	14	2	2	0.5	15.5	0	0	0	0	0	1	1	0	0	13.5	0
753	Winter 2014	Early	AL	NA	23	NA	24	18	27	23	23	White Non-Hispanic	N	F	FTIAC	FTIAC - Traditional	N	Chemistry	N	NO	D	Y	68.4211	57.5	57.5	Y	47.5	57.5	62.5	62.5	538.62	800	NA	NA	NA	NA	NA	NA	NA	NA	NA	NA	NA	NA	NA	NA	NA	NA	NA
755	Winter 2014	Early	AL	NA	25	NA	25	23	28	22	24	White Non-Hispanic	N	M	FTIAC	FTIAC - Traditional	N	Biology	N	NO	C	N	57.8947	57.5	57.5	Y	57.5	42.5	62.5	67.5	596.26	800	NA	NA	NA	NA	NA	NA	NA	NA	NA	NA	NA	NA	NA	NA	NA	NA	NA
965	Winter 2016	Late	AL2	NA	23	NA	26	18	21	25	0	White Non-Hispanic	N	F	Transfer	Transfer - Regular	N	Pre-Medicine/Osteopathy	N	NO	F	Y	NA	NA	57.5	Y	62.5	50	60	NA	365.575	800	NA	NA	NA	NA	NA	NA	NA	NA	NA	NA	NA	NA	NA	NA	NA	NA	NA
368	Winter 2012	Early	Control	NA	NA	NA	0	0	0	0	0	Black Non-Hispanic	Y	M	Transfer	Transfer - Regular	N	Biology	Y	NO	D+	Y	NA	58.5	57.625	Y	62.5	55.5	57.5	55	542.31	800	NA	NA	NA	NA	NA	NA	NA	NA	NA	NA	NA	NA	NA	NA	NA	NA	NA
1131	Winter 2017	Early	AL3	NA	18	NA	17	17	20	16	18	Not Reported	NA	F	FTIAC	FTIAC - Traditional	N	Biology	N	NO	D	Y			58.125	Y	70	67.5	60	35	502.89	800	NA	NA	NA	NA	NA	NA	NA	NA	NA	NA	NA	NA	NA	NA	NA	NA	NA
1114	Winter 2017	Early	AL3	NA	19	NA	18	17	23	20		Black Non-Hispanic	Y	F	FTIAC	FTIAC - Traditional	N	Biology	Y	NO	C	N			58.125	Y	80	55	60	37.5	586.04	800	5	15	10	4	NA	NA	NA	NA	NA	NA	NA	NA	NA	NA	NA	NA	NA
488	Winter 2013	Early	PE	NA	22	NA	24	24	20	21	22	Not Reported	NA	M	FTIAC	FTIAC - Traditional	N	Sports Medicine-Intent	N	NO	C+	N	52.6316	58.125	58.125	Y	65	75	47.5	45	625.14	800	5	15	10	10	3	12	0	0	0	3	2	0	4	10	10	8	8
750	Winter 2014	Early	AL	NA	25	NA	22	27	27	23	22	White Non-Hispanic	N	M	FTIAC	FTIAC - Traditional	N	Pre-Medicine/Osteopathy	Y	NO	C+	N	63.1579	58.125	58.125	Y	62.5	62.5	57.5	50	618.23	800	NA	NA	NA	NA	NA	NA	NA	NA	NA	NA	NA	NA	NA	NA	NA	NA	NA
100	Winter 2011	Late	Control	NA	26	NA	26	24	29	24	23	White Non-Hispanic	N	F	FTIAC	FTIAC - Traditional	N	Biology	N	NO	C	N	NA	NA	58.125	Y	55	60	67.5	50	721.027	950	NA	NA	NA	NA	NA	NA	NA	NA	NA	NA	NA	NA	NA	NA	NA	NA	NA
1258	Fall 2017	NA	AL4	NA	18	NA	22	17	19	16	22	White Non-Hispanic	N	F	FTIAC	FTIAC - Traditional	N	Exercise Science-Intent	N	NO	D+	Y			58.125	Y	60	65	47.5	60	557.4	800	4	12	3	1	5	0	0	0	0	0	0	0	9	0	0	2	0
749	Winter 2014	Late	AL	NA	20	NA	24	17	22	22	23	Black Non-Hispanic	Y	F	FTIAC	FTIAC - Traditional	N	Biology	Y	NO	C	N	52.6316	58.125	58.125	Y	55	57.5	60	60	610.64	800	6	17	4	NA	0	26.5	0	0	0	0	0	0	0	4	0	0	0
751	Winter 2014	Early	AL	NA	NA	NA	0	0	0	0	0	White Non-Hispanic	N	F	Transfer	Transfer - Regular	N	Pre-Medicine/Osteopathy	N	NO	D	Y	63.1579	58.125	58.125	Y	52.5	55	65	60	554.86	800	NA	NA	NA	NA	NA	NA	NA	NA	NA	NA	NA	NA	NA	NA	NA	NA	NA
233	Winter 2012	Early	Control	NA	22	NA	21	25	19	24	21	White Non-Hispanic	N	F	FTIAC	FTIAC - Traditional	N	Pre-Medicine/Osteopathy	N	NO	C-	N	55.2632	55.8333	58.125	Y	42.5	57.5	67.5	65	574.71	800	NA	NA	NA	NA	NA	NA	NA	NA	NA	NA	NA	NA	NA	NA	NA	NA	NA
960	Winter 2016	Early	AL2	NA	22	NA	16	24	24	23	19	Two or More Races	NA	F	FTIAC	FTIAC - Traditional	N	Nursing Intent	Y	NO	F	Y	NA	NA	58.3333	Y	55	57.5	62.5	NA	367.26	800	NA	NA	NA	NA	NA	NA	NA	NA	NA	NA	NA	NA	NA	NA	NA	NA	NA
944	Winter 2016	Late	AL2	NA	22	NA	19	21	25	21	18	White Non-Hispanic	N	M	FTIAC	FTIAC - Traditional	N	Clinical Lab Sciences (Clinic)	Y	NO	C	N	71.4286	57.0093	58.75	Y	60	62.5	67.5	45	590.66	800	NA	NA	NA	NA	NA	NA	NA	NA	NA	NA	NA	NA	NA	NA	NA	NA	NA
493	Winter 2013	Early	PE	NA	NA	NA	0	0	0	0	0	White Non-Hispanic	N	F	Transfer	Transfer - Regular	N	Biology	N	NO	C	N	52.6316	58.75	58.75	Y	75	52.5	57.5	50	612.5	800	4	18	4	5.5	0	0	0	0	0	0	0	0	0	0	9.5	6	0
1179	Fall 2017	NA	AL4	NA	NA	NA	NA	NA	NA	NA	NA	White Non-Hispanic	N	F	FTIAC	FTIAC - Traditional	N	Pre-Chiropractic	NA	NO	C-	N			58.75	Y	67.5	62.5	52.5	52.5	574.67	800	5	14	4	16	0	0	0	0	0	0	0	3	3	0	0	4	0
748	Winter 2014	Early	AL	NA	NA	NA	28	25	27	29	28	Hispanic	Y	F	Dual Enrolled	Dual Enrolled	N	Early College Alliance	N	YES	C	N	63.1579	58.75	58.75	Y	55	65	62.5	52.5	592.17	800	5	15	6	6	5	20	0	3	3	0	0	2.5	3	0	6	6	1
954	Winter 2016	Late	AL2	NA	20	NA	21	18	18	24	20	White Non-Hispanic	N	F	FTIAC	FTIAC - Traditional	N	Biology	N	NO	C+	N	74.2857	58.8785	58.75	Y	52.5	67.5	62.5	52.5	614.755	800	5	14	4	10	1	0	0	0	0	0	2	4	2	0	0	0	0
747	Winter 2014	Early	AL	NA	17	NA	17	16	17	19	0	White Non-Hispanic	N	M	FTIAC	FTIAC - Traditional	N	General Biochemistry	N	NO	C+	N	55.2632	58.75	58.75	Y	55	62.5	60	57.5	618.65	800	6	15	4	6	2	30	0	3	0	0	0	3	5	0	0	4	0
1239	Fall 2017	NA	AL4	NA	22	NA	22	24	18	22	NA	White Non-Hispanic	N	M	FTIAC	FTIAC - Traditional	N	Exploratory	N	NO	D	Y			58.75	Y	55	55	67.5	57.5	525.23	800	4	12	3	10	1	0	0	0	0	0	0	5	1	0	1	1	40
235	Winter 2012	Early	Control	NA	22	NA	21	24	22	24	21	White Non-Hispanic	N	F	FTIAC	FTIAC - Traditional	N	Undeclared	NA	NO	C+	N	63.1579	55.8333	58.75	Y	50	55	62.5	67.5	633.89	800	NA	NA	NA	NA	NA	NA	NA	NA	NA	NA	NA	NA	NA	NA	NA	NA	NA
1029	Winter 2016	Early	AL2	NA	NA	NA	0	0	0	0	0	Black Non-Hispanic	Y	F	Transfer	Transfer - Regular	N	Biology	N	NO	#N/A	NA	NA	NA	58.75	N	57.5	60	NA	NA	NA	800	NA	NA	NA	NA	NA	NA	NA	NA	NA	NA	NA	NA	NA	NA	NA	NA	NA
1026	Winter 2016	Early	AL2	NA	20	NA	0	0	0	0	0	White Non-Hispanic	N	F	Transfer	Transfer - Regular	N	Psychology	N	NO	#N/A	NA	NA	NA	58.75	N	55	62.5	NA	NA	NA	800	5	14	2	6	1	30	0	3	0	0	0	2	11	0	4	0	0
287	Winter 2012	Early	Control	0930	18	NA	16	21	14	19	18	Asian	N	F	FTIAC Intl	FTIAC - Intl - no SEVIS	Y	Biology	Y	NO	C	N	34.2105	59.3333	58.875	Y	57.5	78	42.5	57.5	602.3	800	NA	NA	NA	NA	NA	NA	NA	NA	NA	NA	NA	NA	NA	NA	NA	NA	NA
229	Winter 2012	Late	Control	NA	22	NA	22	24	24	23	22	White Non-Hispanic	N	F	FTIAC	FTIAC - Traditional	N	Pre-Veterinary	NA	NO	C	N	50	54.3333	58.875	Y	47.5	55.5	60	72.5	614.33	800	NA	NA	NA	NA	NA	NA	NA	NA	NA	NA	NA	NA	NA	NA	NA	NA	NA
282	Winter 2012	Early	Control	NA	19	NA	21	16	19	20	19	Black Non-Hispanic	Y	F	FTIAC	FTIAC - Traditional	N	Biology	N	NO	W	Y	77.7778	59	59	Y	57.5	60.5	NA	NA	300.64	800	NA	NA	NA	NA	NA	NA	NA	NA	NA	NA	NA	NA	NA	NA	NA	NA	NA
940	Winter 2016	Early	AL2	NA	18	NA	21	16	16	17	21	Black Non-Hispanic	Y	F	FTIAC	FTIAC - Traditional	N	Professional Biochemistry	N	NO	C	N	54.2857	53.271	59.375	Y	70	65	57.5	45	598.91	800	NA	NA	NA	NA	NA	NA	NA	NA	NA	NA	NA	NA	NA	NA	NA	NA	NA
99	Winter 2011	Early	Control	NA	17	NA	18	15	15	18	0	White Non-Hispanic	N	F	FTIAC	FTIAC - Traditional	N	Undeclared	Y	NO	D	Y	NA	NA	59.375	Y	67.5	57.5	65	47.5	664.327	950	NA	NA	NA	NA	NA	NA	NA	NA	NA	NA	NA	NA	NA	NA	NA	NA	NA
744	Winter 2014	Early	AL	0950	20	20	0	0	0	0	0	White Non-Hispanic	N	F	FTIAC	FTIAC - Traditional	N	Pre-Dentistry	N	NO	B-	N	63.1579	59.375	59.375	Y	57.5	77.5	52.5	50	640.13	800	6	16	5	3	0	0	0	0	0	0	0	0	2	30	0	0	0
951	Winter 2016	Late	AL2	NA	24	NA	23	25	15	22	19	White Non-Hispanic	N	F	FTIAC	FTIAC - Traditional	N	Pre-Veterinary	Y	NO	B-	N	65.7143	57.0093	59.375	Y	67.5	55	65	50	640.665	800	5	13	2	10	6	6	0	0	0	0	0	14	14	0	0	14	0
746	Winter 2014	Early	AL	NA	23	NA	21	28	20	23	21	White Non-Hispanic	N	F	FTIAC	FTIAC - Traditional	N	Biology	N	NO	D	Y	57.8947	59.375	59.375	Y	60	57.5	65	55	492.45	800	NA	NA	NA	NA	NA	NA	NA	NA	NA	NA	NA	NA	NA	NA	NA	NA	NA
959	Winter 2016	Early	AL2	1020	24	24	24	24	27	24	22	Black Non-Hispanic	Y	F	FTIAC	FTIAC - Traditional	N	Pre-Medicine/Osteopathy	N	NO	C	N	57.1429	54.2056	59.375	Y	50	62.5	67.5	57.5	599.23	800	5	12	1.5	7	0	0	0	0	0	0	7	0	4	0	0	5	1
479	Winter 2013	Late	PE	NA	NA	NA	27	21	20	20	24	White Non-Hispanic	N	M	Dual Enrolled	Dual Enrolled	N	Early College Alliance	NA	YES	C+	N	60.5263	59.375	59.375	Y	52.5	75	50	60	634.47	800	4	11	5	8	1.5	0	0	0	0	0	0	1	1	0	0	0	0
497	Winter 2013	Early	PE	NA	21	NA	20	22	24	17	21	White Non-Hispanic	N	F	FTIAC	FTIAC - Traditional	N	Psychology	Y	NO	C	N	63.1579	59.375	59.375	Y	50	55	70	62.5	609.18	800	4	12	10	10	4	35	8	4	4	0	0	0	0	0	0	4	2
489	Winter 2013	Early	PE	NA	NA	NA	0	0	0	0	0	Asian	N	M	FTIAC Intl	FTIAC - Intl - SEVIS	Y	Pre-Medicine/Osteopathy	NA	NO	C+	N	50	59.375	59.375	Y	52.5	62.5	55	67.5	622.61	800	4	14	2.5	7	22.5	0	0	0	0	0	0	0	2.5	0	2	2	0
745	Winter 2014	Early	AL	NA	21	NA	23	20	24	19	23	White Non-Hispanic	N	F	FTIAC	FTIAC - Traditional	N	Psychology	N	NO	C+	N	60.5263	59.375	59.375	Y	45	60	65	67.5	616.75	800	5	15	4	5	0	22	0	0	0	0	0	3	3	0	0	4	0
358	Winter 2012	NA	Control	NA	NA	NA	0	0	0	0	0	Not Reported	NA	F	FTIAC Intl	FTIAC - Intl - SEVIS	Y	Clinical Lab Sciences (Clinic)	NA	NO	C-	N	NA	61	59.5	Y	47.5	58	77.5	55	565.06	800	NA	NA	NA	NA	NA	NA	NA	NA	NA	NA	NA	NA	NA	NA	NA	NA	NA
230	Winter 2012	Early	Control	NA	22	NA	22	21	25	21	21	White Non-Hispanic	N	F	FTIAC	FTIAC - Traditional	N	Sports Medicine-Intent	NA	NO	C	N	38.8889	54.3333	59.5	Y	50	48	65	75	597.12	800	NA	NA	NA	NA	NA	NA	NA	NA	NA	NA	NA	NA	NA	NA	NA	NA	NA
257	Winter 2012	Early	Control	NA	20	NA	22	18	19	21	0	Black Non-Hispanic	Y	F	Transfer	Transfer - Regular	N	Biology	NA	NO	D+	Y	68.4211	51	59.5	Y	47.5	45.5	60	85	547.76	800	NA	NA	NA	NA	NA	NA	NA	NA	NA	NA	NA	NA	NA	NA	NA	NA	NA
176	Winter 2011	Late	Control	NA	NA	NA	0	0	0	0	0	White Non-Hispanic	N	F	Transfer	Transfer - Regular	N	Anthropology	NA	NO	W	Y	NA	NA	60	N	60	NA	NA	NA	118.5	950	NA	NA	NA	NA	NA	NA	NA	NA	NA	NA	NA	NA	NA	NA	NA	NA	NA
585	Winter 2013	Late	PE	NA	NA	NA	0	0	0	0	0	White Non-Hispanic	N	M	Transfer	Transfer - Regular	N	Secdry Emotional Impairment	Y	NO	F	Y	NA	NA	60	N	60	NA	NA	NA	138.14	800	NA	NA	NA	NA	NA	NA	NA	NA	NA	NA	NA	NA	NA	NA	NA	NA	NA
166	Winter 2011	Late	Control	NA	22	NA	24	22	19	24	22	Asian	N	F	FTIAC	FTIAC - Traditional	N	Interior Design	N	NO	W	Y	NA	NA	60	N	70	50	NA	NA	192.722	950	NA	NA	NA	NA	NA	NA	NA	NA	NA	NA	NA	NA	NA	NA	NA	NA	NA
567	Winter 2013	Late	PE	NA	NA	NA	0	0	0	0	0	White Non-Hispanic	N	M	FTIAC	FTIAC - Traditional	N	Sports Medicine-Intent	N	NO	F	Y	NA	NA	60	N	65	55	NA	NA	304.28	800	NA	NA	NA	NA	NA	NA	NA	NA	NA	NA	NA	NA	NA	NA	NA	NA	NA
570	Winter 2013	Early	PE	NA	16	NA	14	16	17	18	15	Black Non-Hispanic	Y	F	FTIAC	FTIAC - Traditional	N	Biology	N	NO	F	Y	NA	NA	60	N	60	60	NA	NA	269.15	800	NA	NA	NA	NA	NA	NA	NA	NA	NA	NA	NA	NA	NA	NA	NA	NA	NA
742	Winter 2014	Early	AL	NA	23	NA	19	22	25	25	18	White Non-Hispanic	N	F	FTIAC	FTIAC - Traditional	N	Integrated Science Sec Teach	N	NO	F	Y	63.1579	60	60	Y	77.5	52.5	50	NA	412.07	800	5	17	5	3	0.5	15	0	1	0	2	1	1	2	0	0	8	0
150	Winter 2011	Early	Control	NA	18	NA	18	18	16	19	19	Black Non-Hispanic	Y	M	FTIAC	FTIAC - Traditional	N	Biology	Y	NO	F	Y	NA	NA	60	Y	52.5	65	62.5	NA	420.516	950	NA	NA	NA	NA	NA	NA	NA	NA	NA	NA	NA	NA	NA	NA	NA	NA	NA
556	Winter 2013	Early	PE	NA	28	NA	28	30	26	28	26	Black Non-Hispanic	Y	M	FTIAC	FTIAC - Traditional	N	Sports Medicine-Intent	N	NO	F	Y	63.1579	60	60	Y	60	55	65	NA	411.98	800	NA	NA	NA	NA	NA	NA	NA	NA	NA	NA	NA	NA	NA	NA	NA	NA	NA
149	Winter 2011	Early	Control	NA	20	NA	24	20	20	21	22	Black Non-Hispanic	Y	F	FTIAC	FTIAC - Traditional	N	Secondary Education-Intent	N	NO	F	Y	NA	NA	60	Y	55	52.5	72.5	NA	495.569	950	NA	NA	NA	NA	NA	NA	NA	NA	NA	NA	NA	NA	NA	NA	NA	NA	NA
480	Winter 2013	Early	PE	NA	24	NA	24	22	25	24	23	Black Non-Hispanic	Y	F	FTIAC	FTIAC - Traditional	N	Pre-Medicine/Osteopathy	NA	NO	C+	N	68.4211	60	60	Y	60	72.5	62.5	45	632.65	800	4	13	5	15	0	35	0	0	0	0	0	0	5	0	0	15	0
473	Winter 2013	Early	PE	NA	20	NA	18	20	21	23	19	Black Non-Hispanic	Y	F	FTIAC	FTIAC - Traditional	N	Pre-Medicine/Osteopathy	N	NO	B-	N	55.2632	60	60	Y	60	65	65	50	642.97	800	4	12	11	14	0	0	0	0	0	0	0	0	5	0	0	3	0
148	Winter 2011	Early	Control	NA	20	NA	21	18	21	21	21	Black Non-Hispanic	Y	M	FTIAC	FTIAC - Traditional	N	Undeclared	N	NO	D	Y	NA	NA	60	Y	NA	60	70	50	665.6	950	NA	NA	NA	NA	NA	NA	NA	NA	NA	NA	NA	NA	NA	NA	NA	NA	NA
98	Winter 2011	Late	Control	NA	20	NA	18	17	24	20	17	White Non-Hispanic	N	M	FTIAC	FTIAC - Traditional	N	Chemistry	N	NO	C+	N	NA	NA	60	Y	67.5	50	70	52.5	766.452	950	NA	NA	NA	NA	NA	NA	NA	NA	NA	NA	NA	NA	NA	NA	NA	NA	NA
490	Winter 2013	Early	PE	NA	NA	NA	0	0	0	0	0	White Non-Hispanic	N	F	Transfer	Transfer - Regular	N	Clinical Lab Sciences (Profes)	NA	NO	C+	N	57.1429	60	60	Y	NA	57.5	67.5	55	621.34	800	3	12	13.5	5.5	1.5	16	0	0	0	0	2	3	1.5	0	0	0	0
743	Winter 2014	Early	AL	NA	24	NA	23	26	26	24	22	White Non-Hispanic	N	F	FTIAC	FTIAC - Traditional	N	Biology	N	NO	C	N	57.8947	60	60	Y	67.5	60	57.5	55	585.78	800	4	13	15	15	0	30	0	0	0	0	0	0	10	0	0	7	5
97	Winter 2011	Early	Control	0970	20	20	0	0	0	0	0	White Non-Hispanic	N	M	FTIAC	FTIAC - Traditional	N	Biology	N	NO	C+	N	NA	NA	60	Y	72.5	62.5	47.5	57.5	743.49	950	NA	NA	NA	NA	NA	NA	NA	NA	NA	NA	NA	NA	NA	NA	NA	NA	NA
741	Winter 2014	Late	AL	NA	19	NA	20	17	18	19	20	Black Non-Hispanic	Y	F	FTIAC	FTIAC - Traditional	N	Biology	N	NO	C	N	57.8947	60	60	Y	62.5	67.5	52.5	57.5	607.08	800	5	15	8	8	0	20	5	4	4	0	0	21	8	0	21	5	21
96	Winter 2011	Late	Control	1050	23	NA	24	22	25	19	0	Black Non-Hispanic	Y	F	Transfer	Transfer - Regular	N	Biology	NA	NO	C+	N	NA	NA	60	Y	62.5	57.5	62.5	57.5	747.802	950	NA	NA	NA	NA	NA	NA	NA	NA	NA	NA	NA	NA	NA	NA	NA	NA	NA
958	Winter 2016	Early	AL2	NA	22	NA	24	22	24	23	23	White Non-Hispanic	N	F	FTIAC	FTIAC - Traditional	N	Pre-Medicine/Osteopathy	Y	NO	C+	N	71.4286	58.8785	60	Y	50	70	60	60	617.89	800	5	14	4	10	4	40	0	0	0	0	18	4	2	0	0	0	0
1192	Fall 2017	NA	AL4	NA	20	NA	17	18	22	23	18	White Non-Hispanic	N	F	FTIAC	FTIAC - Traditional	N	Pre-Dentistry	N	NO	C	N			60	Y	60	57.5	60	62.5	604.37	800	5	15	8	6	NA	0	0	0	0	0	0	0	9	20	0	0	0
511	Winter 2013	Early	PE	NA	22	NA	18	22	21	25	0	Black Non-Hispanic	Y	M	FTIAC	FTIAC - Traditional	N	Pre-Dentistry	N	NO	C-	N	63.1579	60	60	Y	65	55	52.5	67.5	576.78	800	NA	NA	NA	NA	NA	NA	NA	NA	NA	NA	NA	NA	NA	NA	NA	NA	NA
1025	Winter 2016	Late	AL2	NA	NA	NA	0	0	0	0	0	Black Non-Hispanic	Y	M	Transfer	Transfer - Regular	N	Biology	N	NO	#N/A	NA	NA	NA	60	N	NA	60	NA	NA	NA	800	NA	NA	NA	NA	NA	NA	NA	NA	NA	NA	NA	NA	NA	NA	NA	NA	NA
1016	Winter 2016	Early	AL2	NA	23	NA	22	16	26	26	18	White Non-Hispanic	N	M	FTIAC	FTIAC - Traditional	N	Pre-Medicine/Osteopathy	N	NO	#N/A	NA	NA	NA	60	N	60	NA	NA	NA	NA	800	NA	NA	NA	NA	NA	NA	NA	NA	NA	NA	NA	NA	NA	NA	NA	NA	NA
286	Winter 2012	Late	Control	NA	18	NA	12	21	19	22	14	White Non-Hispanic	N	F	Transfer	Transfer - Regular	N	Biochemistry/Toxicology	N	NO	C	N	63.1579	57.6667	60.125	Y	52.5	70.5	50	67.5	594.04	800	NA	NA	NA	NA	NA	NA	NA	NA	NA	NA	NA	NA	NA	NA	NA	NA	NA
353	Winter 2012	Early	Control	NA	NA	NA	0	0	0	0	0	White Non-Hispanic	N	M	Transfer	Transfer - Regular	N	Psychology	Y	NO	C	N	NA	55.1667	60.125	Y	45	55.5	65	75	609.63	800	NA	NA	NA	NA	NA	NA	NA	NA	NA	NA	NA	NA	NA	NA	NA	NA	NA
359	Winter 2012	Late	Control	NA	NA	NA	0	0	0	0	0	White Non-Hispanic	N	F	Transfer	Transfer - Regular	N	Secdry Emotional Impairment	NA	NO	C-	N	NA	55.1667	60.125	Y	50	45.5	70	75	573.74	800	NA	NA	NA	NA	NA	NA	NA	NA	NA	NA	NA	NA	NA	NA	NA	NA	NA
95	Winter 2011	Late	Control	NA	NA	NA	0	0	0	0	0	White Non-Hispanic	N	F	Transfer	Transfer - Regular	N	Clinical Lab Sciences (Clinic)	NA	NO	C-	N	NA	NA	60.625	Y	70	60	62.5	50	679.542	950	NA	NA	NA	NA	NA	NA	NA	NA	NA	NA	NA	NA	NA	NA	NA	NA	NA
739	Winter 2014	Early	AL	NA	23	NA	24	20	25	24	0	Asian	N	F	FTIAC	FTIAC - Traditional	N	Nursing Intent	N	NO	C+	N	63.1579	60.625	60.625	Y	57.5	67.5	65	52.5	636.49	800	NA	NA	NA	NA	NA	NA	NA	NA	NA	NA	NA	NA	NA	NA	NA	NA	NA
465	Winter 2013	Early	PE	0890	21	NA	21	18	23	22	19	Black Non-Hispanic	Y	F	FTIAC	FTIAC - Traditional	N	Biology	Y	NO	B-	N	60.5263	60.625	60.625	Y	65	57.5	65	55	653.06	800	6	15	3	1	0	0	0	0	0	0	0	0	0	0	22	2	0
544	Winter 2013	Early	PE	1170	24	NA	21	26	23	25	0	Asian	N	F	FTIAC	FTIAC - Traditional	N	Art	N	NO	D	Y	57.8947	60.625	60.625	Y	55	55	77.5	55	487.13	800	2	8	13	8	1	0	0	0	0	4	1	1	2	0	0	1	0
94	Winter 2011	Late	Control	1050	21	NA	15	19	26	23	15	White Non-Hispanic	N	F	FTIAC	FTIAC - Traditional	N	Chemistry	N	NO	B-	N	NA	NA	60.625	Y	52.5	60	75	55	773.424	950	NA	NA	NA	NA	NA	NA	NA	NA	NA	NA	NA	NA	NA	NA	NA	NA	NA
952	Winter 2016	Early	AL2	NA	25	NA	28	25	24	26	25	White Non-Hispanic	N	F	FTIAC	FTIAC - Traditional	N	Nursing Intent	N	NO	D	Y	62.8571	58.8785	60.625	Y	60	60	65	57.5	534.39	800	6	16	2	4	0	0	0	0	0	0	0	0	2	22	0	2	0
476	Winter 2013	Early	PE	NA	20	NA	20	15	22	21	19	Black Non-Hispanic	Y	F	FTIAC	FTIAC - Traditional	N	Biology	N	NO	B-	N	73.6842	60.625	60.625	Y	62.5	70	52.5	57.5	639.85	800	5	13	5	5	0	30	30	0	0	0	0	0	0	0	0	4	0
740	Winter 2014	Late	AL	NA	NA	NA	0	0	0	0	0	White Non-Hispanic	N	F	Transfer	Transfer - Regular	N	Clinical Lab Sciences (Clinic)	N	NO	C+	N	55.2632	60.625	60.625	Y	57.5	75	50	60	636.21	800	3	12	2	2	4	0	0	0	0	0	0	3	6	0	0	4	0
738	Winter 2014	Early	AL	NA	20	NA	19	18	22	21	20	White Non-Hispanic	N	M	FTIAC	FTIAC - Traditional	N	Athletic Training Educ-Intent	N	NO	C	N	63.1579	60.625	60.625	Y	60	67.5	55	60	604.19	800	6	16	5	5	6	0	0	0	0	0	0	0	0	30	5	5	0
953	Winter 2016	Early	AL2	NA	18	NA	17	19	17	19	0	Black Non-Hispanic	Y	F	FTIAC	FTIAC - Traditional	N	Biology	N	NO	C	N	57.1429	59.8131	60.625	Y	65	60	57.5	60	604.56	800	NA	NA	NA	NA	NA	NA	NA	NA	NA	NA	NA	NA	NA	NA	NA	NA	NA
1132	Winter 2017	Early	AL3	NA	19	NA	19	16	23	19	16	White Non-Hispanic	N	M	Transfer	Transfer - Regular	N	Clinical Lab Sciences (Clinic)	N	NO	D	Y			60.625	Y	60	62.5	60	60	492.44	800	NA	NA	NA	NA	NA	NA	NA	NA	NA	NA	NA	NA	NA	NA	NA	NA	NA
956	Winter 2016	Early	AL2	NA	21	NA	16	18	26	23	16	White Non-Hispanic	N	F	FTIAC	FTIAC - Traditional	N	Psychology	N	NO	B-	N	54.2857	57.0093	60.625	Y	57.5	75	47.5	62.5	648.175	800	6	17	5	8.5	4	20	0	0	0	0	12	21	7	0	0	0	0
957	Winter 2016	Late	AL2	NA	22	NA	26	17	22	24	24	Black Non-Hispanic	Y	M	FTIAC	FTIAC - Traditional	N	Chemistry	N	NO	D	Y	60	63.5514	60.625	Y	47.5	62.5	70	62.5	535.805	800	NA	NA	NA	NA	NA	NA	NA	NA	NA	NA	NA	NA	NA	NA	NA	NA	NA
467	Winter 2013	Late	PE	NA	28	NA	32	24	27	29	29	White Non-Hispanic	N	M	FTIAC	FTIAC - Traditional	N	Biology	Y	NO	B-	N	55.2632	60.625	60.625	Y	47.5	45	75	75	650.18	800	5	17	6	14	1	32	0	0	0	0	0	4	3	0	0	6	0
366	Winter 2012	Early	Control	NA	NA	NA	0	0	0	0	0	White Non-Hispanic	N	F	Transfer	Transfer - Regular	N	Clinical Lab Sciences (Clinic)	Y	NO	D-	Y	NA	55	60.625	Y	47.5	52.5	65	77.5	493.99	800	NA	NA	NA	NA	NA	NA	NA	NA	NA	NA	NA	NA	NA	NA	NA	NA	NA
360	Winter 2012	Early	Control	NA	NA	NA	0	0	0	0	0	Black Non-Hispanic	Y	F	Transfer	Transfer - Regular	N	General Biochemistry	Y	NO	C-	N	NA	56.8333	60.75	Y	70	40.5	60	72.5	579.95	800	NA	NA	NA	NA	NA	NA	NA	NA	NA	NA	NA	NA	NA	NA	NA	NA	NA
195	Winter 2012	Early	Control	NA	26	NA	26	25	30	23	0	White Non-Hispanic	N	F	FTIAC	FTIAC - Traditional	N	Biology	Y	NO	F	Y	78.9474	60.8333	60.8333	Y	62.5	55	65	NA	329.58	800	NA	NA	NA	NA	NA	NA	NA	NA	NA	NA	NA	NA	NA	NA	NA	NA	NA
481	Winter 2013	Early	PE	NA	22	NA	23	22	21	23	22	White Non-Hispanic	N	M	FTIAC	FTIAC - Traditional	N	Pre-Chiropractic	Y	NO	C+	N	68.4211	60.8333	60.8333	Y	52.5	62.5	67.5	NA	631.76	800	6	16	10.5	NA	6	0	0	0	0	6	1	2.5	2.5	0	0	4	0
955	Winter 2016	Early	AL2	NA	27	NA	33	21	31	23	0	White Non-Hispanic	N	F	FTIAC	FTIAC - Traditional	N	General Biochemistry	Y	NO	#N/A	NA	NA	NA	60.8333	Y	52.5	72.5	57.5	NA	#N/A	800	6	16	7	7	4	0	0	0	0	0	0	0	5	0	0	4	0
165	Winter 2011	Early	Control	NA	26	NA	26	22	26	29	0	White Non-Hispanic	N	M	FTIAC	FTIAC - Traditional	N	Clinical Lab Sciences (Clinic)	N	NO	F	Y	NA	NA	61.25	N	65	NA	57.5	NA	233.266	950	NA	NA	NA	NA	NA	NA	NA	NA	NA	NA	NA	NA	NA	NA	NA	NA	NA
93	Winter 2011	Early	Control	NA	19	NA	17	21	20	19	18	White Non-Hispanic	N	M	FTIAC	FTIAC - Traditional	N	Pre-Dentistry	Y	NO	C+	N	NA	NA	61.25	Y	55	70	70	50	756.399	950	NA	NA	NA	NA	NA	NA	NA	NA	NA	NA	NA	NA	NA	NA	NA	NA	NA
941	Winter 2016	Early	AL2	NA	21	NA	20	22	18	22	19	Black Non-Hispanic	Y	M	FTIAC	FTIAC - Traditional	N	Biology	N	NO	C	N	51.4286	59.8131	61.25	Y	60	70	62.5	52.5	582.4	800	NA	NA	NA	NA	NA	NA	NA	NA	NA	NA	NA	NA	NA	NA	NA	NA	NA
942	Winter 2016	Early	AL2	NA	18	NA	17	16	21	17	15	Black Non-Hispanic	Y	M	FTIAC	FTIAC - Traditional	N	Pre-Medicine/Osteopathy	Y	NO	C+	N	54.2857	53.271	61.25	Y	62.5	72.5	55	55	624.485	800	5	13	3	5	2	6	0	0	0	0	0	10	3	0	0	1	0
482	Winter 2013	Early	PE	NA	21	NA	21	21	19	23	20	Black Non-Hispanic	Y	F	FTIAC	FTIAC - Traditional	N	Nursing Intent	N	NO	C+	N	44.7368	61.25	61.25	Y	60	67.5	60	57.5	631.32	800	5	15	9	20	0	0	0	0	0	0	0	0	4.5	0	20	4	0
92	Winter 2011	Early	Control	NA	19	NA	19	15	21	22	18	Black Non-Hispanic	Y	M	FTIAC	FTIAC - Traditional	N	Nursing Intent	N	NO	C+	N	NA	NA	61.25	Y	67.5	60	57.5	60	742.248	950	NA	NA	NA	NA	NA	NA	NA	NA	NA	NA	NA	NA	NA	NA	NA	NA	NA
454	Winter 2013	Late	PE	NA	20	NA	17	21	18	23	16	White Non-Hispanic	N	F	FTIAC	FTIAC - Traditional	N	Undeclared	N	NO	B-	N	60.5263	61.25	61.25	Y	57.5	62.5	62.5	62.5	662.48	800	5	15	16	8.5	0	0	0	0	0	0	0	0	0	10	0	0	0
526	Winter 2013	Late	PE	NA	24	NA	27	22	28	19	24	White Non-Hispanic	N	F	FTIAC	FTIAC - Traditional	N	Biology	NA	NO	D	Y	68.4211	61.25	61.25	Y	50	60	72.5	62.5	536.15	800	5	12	3	6	0	0	0	0	0	0	0	0	2	0	0	0	0
91	Winter 2011	Late	Control	NA	16	NA	16	18	11	19	0	White Non-Hispanic	N	M	Transfer	Transfer - Regular	N	Pre-Chiropractic	Y	NO	B	N	NA	NA	61.25	Y	67.5	67.5	45	65	808	950	NA	NA	NA	NA	NA	NA	NA	NA	NA	NA	NA	NA	NA	NA	NA	NA	NA
737	Winter 2014	Late	AL	NA	25	NA	22	23	25	30	21	White Non-Hispanic	N	M	FTIAC	FTIAC - Traditional	N	Criminology and Criminal Justc	Y	NO	C+	N	60.5263	61.25	61.25	Y	62.5	65	50	67.5	619.3	800	4	14	4	3	3	30	0	0	0	0	0	1	2	0	0	0	0
1119	Winter 2017	Early	AL3	NA	20	NA	22	19	21	20	20	Black Non-Hispanic	Y	F	FTIAC	FTIAC - Traditional	N	Pre-Medicine/Osteopathy	N	NO	C-	N			61.25	Y	65	55	57.5	67.5	569.65	800	NA	NA	NA	NA	NA	NA	NA	NA	NA	NA	NA	NA	NA	NA	NA	NA	NA
1005	Winter 2016	Early	AL2	NA	19	NA	19	17	18	20	18	Black Non-Hispanic	Y	F	FTIAC	FTIAC - Traditional	N	General Biochemistry	Y	NO	#N/A	NA	NA	NA	61.25	N	57.5	65	NA	NA	NA	800	NA	NA	NA	NA	NA	NA	NA	NA	NA	NA	NA	NA	NA	NA	NA	NA	NA
322	Winter 2012	Early	Control	1060	23	23	0	0	0	0	0	White Non-Hispanic	N	M	FTIAC	FTIAC - Traditional	N	Sports Medicine-Intent	NA	NO	C	N	50	56.8333	61.375	Y	42.5	65.5	62.5	75	596.33	800	NA	NA	NA	NA	NA	NA	NA	NA	NA	NA	NA	NA	NA	NA	NA	NA	NA
920	Winter 2016	Late	AL2	NA	NA	NA	0	0	0	0	0	White Non-Hispanic	N	M	Transfer	Transfer - Regular	N	General Biochemistry	N	NO	F	Y	80	64.486	61.875	Y	62.5	65	77.5	42.5	386.205	800	4	12	2	6	1	40	0	0	0	22	0	0	4	0	0	2	0
932	Winter 2016	Early	AL2	NA	25	NA	24	26	25	26	23	White Non-Hispanic	N	F	Dual Enrolled	Dual Enrolled	N	Early College Alliance	NA	YES	C	N	68.5714	58.8785	61.875	Y	70	62.5	67.5	47.5	604.78	800	NA	NA	NA	NA	NA	NA	NA	NA	NA	NA	NA	NA	NA	NA	NA	NA	NA
470	Winter 2013	Early	PE	NA	20	NA	23	24	18	22	21	White Non-Hispanic	N	F	FTIAC	FTIAC - Traditional	N	Clinical Lab Sciences (Clinic)	N	NO	B-	N	65.7895	61.875	61.875	Y	47.5	75	70	55	648.38	800	4	15	17	20	2	0	0	8	0	0	0	0	3	0	0	3	0
736	Winter 2014	NA	AL	NA	NA	NA	22	25	23	23	22	White Non-Hispanic	N	F	Dual Enrolled	Dual Enrolled	N	Early College Alliance	N	YES	C	N	68.4211	61.875	61.875	Y	62.5	72.5	57.5	55	602.87	800	6	15	6	10	4	16	0	0	0	0	0	30	10	0	0	4	0
735	Winter 2014	Early	AL	NA	NA	NA	25	20	25	27	24	Asian	N	M	Dual Enrolled	Dual Enrolled	N	Early College Alliance	N	YES	C+	N	63.1579	61.875	61.875	Y	72.5	55	62.5	57.5	638.59	800	4	13	2	3	4	0	0	0	0	0	0	0	3	0	0	4	0
734	Winter 2014	Early	AL	NA	21	NA	20	22	18	22	19	Black Non-Hispanic	Y	M	FTIAC	FTIAC - Traditional	N	Biology	N	NO	D	Y	47.3684	61.875	61.875	Y	62.5	67.5	57.5	60	544.36	800	NA	NA	NA	NA	NA	NA	NA	NA	NA	NA	NA	NA	NA	NA	NA	NA	NA
1109	Winter 2017	Early	AL3	NA	21	NA	23	19	21	20	21	Asian	N	F	FTIAC	FTIAC - Traditional	N	Nursing Intent	N	NO	C	N			61.875	Y	65	57.5	65	60	613.5	800	NA	NA	NA	NA	NA	NA	NA	NA	NA	NA	NA	NA	NA	NA	NA	NA	NA
464	Winter 2013	Early	PE	0810	16	NA	15	15	18	15	16	Black Non-Hispanic	Y	F	FTIAC	FTIAC - Traditional	N	Biology	Y	NO	B-	N	72.2222	61.875	61.875	Y	62.5	65	57.5	62.5	655.85	800	4	14	12	12	0	0	0	0	0	0	0	0	0	0	4	4	4
523	Winter 2013	Late	PE	NA	19	NA	16	17	19	20	20	White Non-Hispanic	N	F	Transfer	Transfer - Regular	N	Biology	N	NO	D	Y	63.1579	61.875	61.875	Y	62.5	60	62.5	62.5	546.05	800	NA	NA	NA	NA	NA	NA	NA	NA	NA	NA	NA	NA	NA	NA	NA	NA	NA
90	Winter 2011	Early	Control	NA	24	NA	25	19	27	25	22	White Non-Hispanic	N	F	Transfer	Transfer - Regular	N	Psychology	N	NO	C+	N	NA	NA	61.875	Y	65	52.5	67.5	62.5	766.941	950	NA	NA	NA	NA	NA	NA	NA	NA	NA	NA	NA	NA	NA	NA	NA	NA	NA
733	Winter 2014	Early	AL	NA	19	NA	24	18	17	17	23	White Non-Hispanic	N	M	FTIAC	FTIAC - Traditional	N	Pre-Medicine/Osteopathy	N	NO	C	N	50	61.875	61.875	Y	67.5	57.5	57.5	65	608.03	800	4	13	12	16	12	12	12	5	0	0	0	5	0	0	10	10	0
89	Winter 2011	Early	Control	NA	14	NA	15	15	12	15	0	Black Non-Hispanic	Y	F	Transfer	Transfer - Regular	N	Psychology	N	NO	D	Y	NA	NA	61.9	Y	65	47.5	67.6	67.5	665.942	950	NA	NA	NA	NA	NA	NA	NA	NA	NA	NA	NA	NA	NA	NA	NA	NA	NA
296	Winter 2012	Late	Control	NA	17	NA	18	16	14	19	17	Black Non-Hispanic	Y	F	FTIAC	FTIAC - Traditional	N	Biology	Y	NO	C	N	60.5263	59.3333	62	Y	47.5	75.5	55	70	593.99	800	NA	NA	NA	NA	NA	NA	NA	NA	NA	NA	NA	NA	NA	NA	NA	NA	NA
231	Winter 2012	Early	Control	NA	22	NA	22	26	20	23	20	White Non-Hispanic	N	M	FTIAC	FTIAC - Traditional	N	Sports Medicine-Intent	N	NO	C	N	55.2632	58.5	62	Y	52.5	58	65	72.5	602.41	800	NA	NA	NA	NA	NA	NA	NA	NA	NA	NA	NA	NA	NA	NA	NA	NA	NA
624	Winter 2014	Early	AL	NA	20	NA	15	23	20	22	15	White Non-Hispanic	N	M	FTIAC	FTIAC - Traditional	N	Undeclared	N	NO	F	Y	NA	NA	62.5	N	62.5	NA	NA	NA	209.3	800	4	14	3	12	3	4	0	0	0	0	0	0	0	0	0	4	2
1182	Fall 2017	NA	AL4	NA	NA	NA	NA	NA	NA	NA	NA	Two or More Races	NA	F	FTIAC	FTIAC - Traditional	N	Pre-Medicine/Osteopathy	NA	NO	W	Y			62.5	Y	65	52.5	70	NA	NA	800
1106	Winter 2017	Early	AL3	NA	NA	NA	NA	NA	NA	NA	NA	Asian	N	F	FTIAC	FTIAC - Intl - SEVIS	Y	Pre-Medicine/Osteopathy	NA	NO	C+	N			62.5	Y	72.5	57.5	67.5	52.5	625	800	6	16	8	NA	NA	NA	NA	NA	NA	NA	NA	NA	NA	NA	NA	NA	NA
88	Winter 2011	Late	Control	NA	20	NA	19	20	20	20	0	White Non-Hispanic	N	M	Transfer	Transfer - Regular	N	Computer Science Applied	N	NO	C+	N	NA	NA	62.5	Y	67.5	75	52.5	55	750.75	950	NA	NA	NA	NA	NA	NA	NA	NA	NA	NA	NA	NA	NA	NA	NA	NA	NA
87	Winter 2011	Early	Control	NA	21	NA	19	22	20	24	19	Black Non-Hispanic	Y	F	FTIAC Intl	FTIAC - Intl - no SEVIS	Y	Pre-Pharmacy	N	NO	C	N	NA	NA	62.5	Y	52.5	75	67.5	55	733.057	950	NA	NA	NA	NA	NA	NA	NA	NA	NA	NA	NA	NA	NA	NA	NA	NA	NA
1111	Winter 2017	Early	AL3	NA	17	NA	21	19	15	14	17	Black Non-Hispanic	Y	F	FTIAC	FTIAC - Traditional	N	Pre-Medicine/Osteopathy	N	NO	C	N			62.5	Y	57.5	75	60	57.5	605.73	800	5	14	12	30	NA	NA	NA	NA	NA	NA	NA	NA	NA	NA	NA	NA	NA
1221	Fall 2017	NA	AL4	NA	NA	NA	NA	NA	NA	NA	NA	White Non-Hispanic	N	F	Dual Enrolled	Dual Enrolled	N	Early College Alliance	NA	YES	C+	N			62.5	Y	65	65	62.5	57.5	626.69	800	4	12	3	7	8	0	0	1	1	0	0	3	4	0	0	2	0
495	Winter 2013	Late	PE	NA	24	NA	21	19	31	26	23	White Non-Hispanic	N	M	Re-enroll Domestic	Re-enroll Domestic	N	Pre-Veterinary	Y	NO	C	N	63.1579	62.5	62.5	Y	62.5	65	65	57.5	610.1	800	4	13	12	6	8	40	0	5	5	0	2	7	3	0	0	3	0
732	Winter 2014	Early	AL	NA	22	NA	20	22	21	25	19	White Non-Hispanic	N	M	FTIAC	FTIAC - Traditional	N	Exercise Science-Intent	N	NO	C	N	52.6316	62.5	62.5	Y	72.5	62.5	55	60	591.54	800	NA	NA	NA	NA	NA	NA	NA	NA	NA	NA	NA	NA	NA	NA	NA	NA	NA
325	Winter 2012	Early	Control	0970	20	NA	0	0	0	0	0	White Non-Hispanic	N	F	FTIAC	FTIAC - Traditional	N	Psychology	NA	NO	D	Y	53.3333	55	62.5	Y	65	NA	45	77.5	512.16	800	NA	NA	NA	NA	NA	NA	NA	NA	NA	NA	NA	NA	NA	NA	NA	NA	NA
387	Winter 2012	NA	Control	NA	NA	NA	#N/A	#N/A	#N/A	#N/A	#N/A	Not Reported	NA	NA	NA	NA	NA	NA	NA	NA	C	N	NA	62.6667	62.625	Y	45	78	65	62.5	610.23	800	NA	NA	NA	NA	NA	NA	NA	NA	NA	NA	NA	NA	NA	NA	NA	NA	NA
491	Winter 2013	Early	PE	NA	25	NA	26	20	29	25	25	White Non-Hispanic	N	F	FTIAC	FTIAC - Traditional	N	Pre-OT	N	NO	C+	N	84.2105	63.125	63.125	Y	62.5	57.5	77.5	55	615.91	800	4	13	5	5	2	25	0	0	0	0	0	7	1	0	0	0	0
728	Winter 2014	Early	AL	1000	22	NA	22	23	19	23	22	White Non-Hispanic	N	F	FTIAC	FTIAC - Traditional	N	Exercise Science-Intent	N	NO	C+	N	76.3158	63.125	63.125	Y	55	70	70	57.5	638.27	800	5	15	5	3	0	0	0	0	0	0	0	0	2	30	0	0	0
947	Winter 2016	Late	AL2	NA	25	NA	25	18	31	26	24	White Non-Hispanic	N	F	FTIAC	FTIAC - Traditional	N	Chemistry	N	NO	B-	N	54.2857	62.6168	63.125	Y	62.5	72.5	55	62.5	658.425	800	5	14	8	5	1	17.5	8	1	1	0	0	0	1	0	5	0	1
729	Winter 2014	Early	AL	NA	22	NA	23	19	25	23	0	Black Non-Hispanic	Y	F	FTIAC	FTIAC - Traditional	N	Biology	Y	NO	D	Y	71.0526	63.125	63.125	Y	57.5	75	57.5	62.5	518.97	800	5	14	6	10	0	0	0	0	0	0	0	0	3	0	0	0	0
949	Winter 2016	Early	AL2	NA	21	NA	22	18	32	22	0	White Non-Hispanic	N	F	FTIAC	FTIAC - Traditional	N	Pre-Medicine/Osteopathy	N	NO	B-	N	65.7143	61.6822	63.125	Y	60	62.5	65	65	642.28	800	5	15	4	7	1	0	0	0	0	0	0	0	1	21	0	2	0
731	Winter 2014	Early	AL	NA	NA	NA	0	0	0	0	0	Not Reported	NA	F	FTIAC Intl	FTIAC - Intl - SEVIS	Y	Clinical Lab Sciences (Clinic)	N	NO	B	N	63.1579	63.125	63.125	Y	60	57.5	70	65	663.57	800	4	15	13	25	2	0	0	0	0	40	0	0	30	0	0	0	0
948	Winter 2016	Late	AL2	NA	17	NA	18	18	12	19	15	Asian	N	F	Transfer	Transfer - Regular	N	Chemistry	N	NO	C	N	71.4286	66.3551	63.125	Y	42.5	67.5	77.5	65	591.555	800	4	9	NA	NA	3	36	0	0	0	15	5	5	2.5	NA	NA	NA	NA
730	Winter 2014	Early	AL	NA	23	NA	21	21	27	24	21	White Non-Hispanic	N	M	FTIAC	FTIAC - Traditional	N	Pre-Law Undeclared	N	NO	B-	N	63.1579	63.125	63.125	Y	67.5	42.5	65	77.5	659.93	800	NA	NA	NA	NA	NA	NA	NA	NA	NA	NA	NA	NA	NA	NA	NA	NA	NA
291	Winter 2012	Early	Control	NA	18	NA	18	19	18	18	17	Black Non-Hispanic	Y	F	FTIAC	FTIAC - Traditional	N	Pre-Medicine/Osteopathy	N	NO	D-	Y	60.5263	61	63.25	Y	60	60.5	62.5	70	499.62	800	NA	NA	NA	NA	NA	NA	NA	NA	NA	NA	NA	NA	NA	NA	NA	NA	NA
288	Winter 2012	Early	Control	NA	18	NA	16	15	23	18	18	Black Non-Hispanic	Y	F	FTIAC	FTIAC - Traditional	N	Biology	N	NO	C	N	52.6316	60.1667	63.25	Y	60	70.5	50	72.5	607.31	800	NA	NA	NA	NA	NA	NA	NA	NA	NA	NA	NA	NA	NA	NA	NA	NA	NA
1012	Winter 2016	Early	AL2	NA	21	NA	20	22	21	20	0	Black Non-Hispanic	Y	M	FTIAC	FTIAC - Traditional	N	Pre-Engineering	Y	NO	C+	N	NA	NA	63.3333	Y	47.5	65	NA	77.5	619.315	800	NA	NA	NA	NA	NA	NA	NA	NA	NA	NA	NA	NA	NA	NA	NA	NA	NA
929	Winter 2016	Early	AL2	NA	21	NA	22	19	23	21	0	Black Non-Hispanic	Y	F	FTIAC	FTIAC - Traditional	N	Undeclared	N	NO	B-	N	62.8571	57.0093	63.75	Y	72.5	65	62.5	55	651.015	800	6	15	4	4	0	7	0	0	0	0	0	0	1	0	4	6	1
1110	Winter 2017	Early	AL3	NA	22	NA	19	18	29	22	20	White Non-Hispanic	N	F	FTIAC	FTIAC - Traditional	N	Professional Biochemistry	NA	NO	C	N			63.75	Y	77.5	67.5	52.5	57.5	607.5	800	NA	NA	NA	NA	NA	NA	NA	NA	NA	NA	NA	NA	NA	NA	NA	NA	NA
469	Winter 2013	Late	PE	NA	18	NA	17	17	17	20	17	Black Non-Hispanic	Y	M	FTIAC	FTIAC - Traditional	N	Pre-Medicine/Osteopathy	N	NO	B-	N	57.8947	63.75	63.75	Y	65	67.5	65	57.5	648.66	800	5	16	5	10	0	0	0	0	0	0	0	4	6	0	0	0	0
727	Winter 2014	Early	AL	NA	22	NA	20	23	23	23	19	Amer Indian or Alaskan Native	Y	M	FTIAC	FTIAC - Traditional	N	Accounting-Int	N	NO	D	Y	57.8947	63.75	63.75	Y	72.5	65	57.5	60	535.21	800	NA	NA	NA	NA	NA	NA	NA	NA	NA	NA	NA	NA	NA	NA	NA	NA	NA
86	Winter 2011	Late	Control	1110	24	24	0	0	0	0	0	Not Reported	NA	F	FTIAC	FTIAC - Traditional	N	Sports Medicine-Intent	N	NO	C	N	NA	NA	63.75	Y	62.5	62.5	67.5	62.5	721.87	950	NA	NA	NA	NA	NA	NA	NA	NA	NA	NA	NA	NA	NA	NA	NA	NA	NA
85	Winter 2011	Early	Control	NA	NA	NA	0	0	0	0	0	White Non-Hispanic	N	M	Second Bach	Second Bach - Domestic	N	General Science	NA	NO	B-	N	NA	NA	63.75	Y	60	62.5	70	62.5	778.259	950	NA	NA	NA	NA	NA	NA	NA	NA	NA	NA	NA	NA	NA	NA	NA	NA	NA
466	Winter 2013	Early	PE	NA	24	NA	20	24	25	25	20	White Non-Hispanic	N	M	FTIAC	FTIAC - Traditional	N	Sports Medicine-Intent	Y	NO	B-	N	65.7895	63.75	63.75	Y	60	67.5	62.5	65	650.9	800	4	14	3	10	2	49	4	0	0	0	0	15	1	0	0	4.5	0
84	Winter 2011	Early	Control	NA	20	NA	19	26	16	24	0	White Non-Hispanic	N	M	FTIAC	FTIAC - 24 & over	N	Pre-Engineering	NA	NO	C+	N	NA	NA	63.75	Y	70	35	85	65	759.75	950	NA	NA	NA	NA	NA	NA	NA	NA	NA	NA	NA	NA	NA	NA	NA	NA	NA
1237	Fall 2017	NA	AL4	NA	17	NA	18	13	19	18	18	White Non-Hispanic	N	F	Transfer	Transfer - Regular	N	Pre-Medicine/Osteopathy	N	NO	D	Y			63.75	Y	55	65	67.5	67.5	513.26	800
1243	Fall 2017	NA	AL4	NA	20	NA	22	19	21	20	20	Black Non-Hispanic	Y	F	FTIAC	FTIAC - Traditional	N	Pre-Medicine/Osteopathy	N	NO	C-	N			63.75	Y	75	45	62.5	72.5	575.38	800
503	Winter 2013	Early	PE	NA	22	NA	21	22	21	24	21	White Non-Hispanic	N	F	Re-enroll Domestic	Re-enroll Domestic	N	Interdisc Environ Sci/Society	N	NO	C	N	71.0526	63.75	63.75	Y	57.5	60	62.5	75	602.2	800	4	14	8	19	4	18	0	4	0	0	0	15	18	0	0	12	0
83	Winter 2011	Early	Control	NA	NA	NA	0	0	0	0	0	White Non-Hispanic	N	F	Transfer	Transfer - Regular	N	Chemistry	NA	NO	B	N	NA	NA	63.75	Y	60	50	62.5	82.5	793.5	950	NA	NA	NA	NA	NA	NA	NA	NA	NA	NA	NA	NA	NA	NA	NA	NA	NA
1176	Fall 2017	NA	AL4	NA	18	NA	15	18	21	16	NA	White Non-Hispanic	N	F	FTIAC	FTIAC - Traditional	N	Interdisc Environ Sci/Society	N	NO	B-	N			63.75	Y	62.5	65	42.5	85	650.5	800	6	16	2	2	1	18	0	0	0	0	1	1	2	0	0	4	0
293	Winter 2012	Late	Control	NA	18	NA	16	16	22	19	18	Black Non-Hispanic	Y	M	FTIAC	FTIAC - Traditional	N	Sports Medicine-Intent	N	NO	D+	Y	47.3684	64.3333	63.875	Y	57.5	83	52.5	62.5	537.98	800	NA	NA	NA	NA	NA	NA	NA	NA	NA	NA	NA	NA	NA	NA	NA	NA	NA
1140	Winter 2017	Early	AL3	NA	NA	NA	NA	NA	NA	NA	NA	White Non-Hispanic	N	M	Dual Enrolled	Dual Enrolled	N	Early College Alliance	NA	YES	F	Y			64.1667	Y	60	72.5	60	NA	404.57	800	4	8	2.5	2.5	NA	NA	NA	NA	NA	NA	NA	NA	NA	NA	NA	NA	NA
147	Winter 2011	Late	Control	NA	NA	NA	0	0	0	0	0	White Non-Hispanic	N	F	Transfer	Transfer - Regular	N	Biochemistry/Toxicology	NA	NO	C+	N	NA	NA	64.1667	Y	62.5	55	75	NA	688.1	950	NA	NA	NA	NA	NA	NA	NA	NA	NA	NA	NA	NA	NA	NA	NA	NA	NA
258	Winter 2012	Late	Control	NA	20	NA	16	18	24	20	0	White Non-Hispanic	N	F	FTIAC	FTIAC - Traditional	N	Health Administration	N	NO	D+	Y	50	60	64.1667	Y	65	NA	55	72.5	543.55	800	NA	NA	NA	NA	NA	NA	NA	NA	NA	NA	NA	NA	NA	NA	NA	NA	NA
205	Winter 2012	Late	Control	NA	25	NA	25	25	28	22	22	Hispanic	Y	M	FTIAC	FTIAC - Traditional	N	Pre-Veterinary	NA	NO	F	Y	66.6667	67.75	64.3333	Y	62.5	73	NA	57.5	401.15	800	NA	NA	NA	NA	NA	NA	NA	NA	NA	NA	NA	NA	NA	NA	NA	NA	NA
82	Winter 2011	Early	Control	NA	26	NA	26	27	28	23	23	White Non-Hispanic	N	M	Dual Enrolled	Dual Enrolled	N	Early College Alliance	N	YES	C	N	NA	NA	64.375	Y	72.5	57.5	82.5	45	705.871	950	NA	NA	NA	NA	NA	NA	NA	NA	NA	NA	NA	NA	NA	NA	NA	NA	NA
921	Winter 2016	Late	AL2	NA	NA	NA	0	0	0	0	0	White Non-Hispanic	N	F	Transfer	Transfer - Regular	N	Biology	N	NO	B-	N	82.8571	64.486	64.375	Y	65	62.5	77.5	52.5	638	800	5	15	4	10	4	20	20	0	0	0	40	40	20	0	0	3	0
924	Winter 2016	Late	AL2	NA	22	NA	20	23	23	22	0	Two or More Races	NA	F	FTIAC	FTIAC - Traditional	N	Clinical Lab Sciences (Clinic)	Y	NO	C	N	68.5714	64.486	64.375	Y	60	75	67.5	55	610.15	800	5	12	5	8	2	10	0	0	0	0	4	18	2	0	3	0	0
81	Winter 2011	Early	Control	NA	21	NA	20	24	16	24	21	White Non-Hispanic	N	M	FTIAC	FTIAC - Traditional	N	Biology	N	NO	C+	N	NA	NA	64.375	Y	70	67.5	62.5	57.5	753.681	950	NA	NA	NA	NA	NA	NA	NA	NA	NA	NA	NA	NA	NA	NA	NA	NA	NA
934	Winter 2016	Early	AL2	830	17	17	0	0	0	0	0	Black Non-Hispanic	Y	M	FTIAC	FTIAC - Traditional	N	Language, Literature and Writg	N	NO	C+	N	68.5714	65.4206	64.375	Y	62.5	70	67.5	57.5	614.045	800	3	7	3	6	0	30	0	0	0	0	0	0	0	0	7	7	7
80	Winter 2011	Late	Control	NA	19	NA	19	21	17	20	21	Black Non-Hispanic	Y	M	FTIAC	FTIAC - Traditional	N	Biochemistry/Toxicology	N	NO	D	Y	NA	NA	64.375	Y	72.5	55	72.5	57.5	663.988	950	NA	NA	NA	NA	NA	NA	NA	NA	NA	NA	NA	NA	NA	NA	NA	NA	NA
1166	Fall 2017	NA	AL4	NA	20	NA	15	22	20	22	23	Black Non-Hispanic	Y	M	FTIAC	FTIAC - Traditional	N	Psychology	N	NO	C+	N			64.375	Y	67.5	65	67.5	57.5	626.64	800	7	15	6	12	0	32	0	0	0	0	0	0	4	0	0	5	0
484	Winter 2013	Early	PE	NA	27	NA	26	25	30	25	24	White Non-Hispanic	N	F	FTIAC	FTIAC - Traditional	N	Undeclared	NA	NO	C+	N	68.4211	64.375	64.375	Y	65	62.5	72.5	57.5	630.18	800	NA	NA	NA	NA	NA	NA	NA	NA	NA	NA	NA	NA	NA	NA	NA	NA	NA
1122	Winter 2017	Early	AL3	NA	22	NA	22	27	21	18	22	White Non-Hispanic	N	M	FTIAC	FTIAC - Traditional	N	Electronic Engineering Technol	Y	NO	D	Y			64.375	Y	57.5	82.5	57.5	60	548.15	800	5	15	2	2	NA	NA	NA	NA	NA	NA	NA	NA	NA	NA	NA	NA	NA
492	Winter 2013	Early	PE	NA	21	NA	21	24	20	19	21	White Non-Hispanic	N	F	FTIAC	FTIAC - Traditional	N	Nursing Intent	NA	NO	C	N	78.9474	64.375	64.375	Y	70	47.5	80	60	614.46	800	4	13	6	8	4	24	0	0	0	20	10	5	5	0	0	0	0
936	Winter 2016	Early	AL2	NA	21	NA	21	22	20	21	17	Black Non-Hispanic	Y	F	FTIAC	FTIAC - Traditional	N	Pre-Medicine/Osteopathy	N	NO	B-	N	68.5714	62.6168	64.375	Y	65	67.5	62.5	62.5	642.89	800	6	15	10	6	0	0	0	0	0	0	0	0	4	0	0	6	4
1247	Fall 2017	NA	AL4	NA	NA	NA	NA	NA	NA	NA	NA	Nonresident Alien	NA	M	FTIAC	FTIAC - Intl - SEVIS	Y	Exploratory	NA	NO	C	N			64.375	Y	62.5	65	67.5	62.5	593.54	800	6	15	4	11	0	0	0	2	0	0	0	0	2	22	0	0	4
434	Winter 2013	Late	PE	NA	20	NA	22	18	20	22	22	White Non-Hispanic	N	F	Transfer	Transfer - Regular	N	Psychology	N	NO	B	N	68.4211	64.375	64.375	Y	55	62.5	75	65	687.849	800	3	11	20	16	4	15	0	8	8	0	0	2	5	0	0	4	0
457	Winter 2013	Early	PE	NA	22	NA	22	18	24	24	22	White Non-Hispanic	N	F	FTIAC	FTIAC - Traditional	N	Biology	NA	NO	B-	N	65.7895	64.375	64.375	Y	67.5	65	57.5	67.5	660.62	800	6	15	5	7	0	26	0	0	0	0	0	0	1.5	0	0	0	0
726	Winter 2014	Early	AL	NA	23	NA	20	25	25	25	19	White Non-Hispanic	N	F	FTIAC	FTIAC - Traditional	N	Biology	N	NO	D	Y	73.6842	64.375	64.375	Y	67.5	57.5	65	67.5	486.5	800	5	15	7	10	0	8	0	4	0	0	0	30	7	0	0	2.3	1
1120	Winter 2017	Early	AL3	NA	NA	NA	NA	NA	NA	NA	NA	Black Non-Hispanic	Y	F	Dual Enrolled	Dual Enrolled	N	Early College Alliance	NA	YES	C-	N			64.375	Y	55	72.5	57.5	72.5	567.6	800	4	11	5.5	10.5	NA	NA	NA	NA	NA	NA	NA	NA	NA	NA	NA	NA	NA
500	Winter 2013	Late	PE	NA	23	NA	26	25	16	26	25	White Non-Hispanic	N	M	FTIAC	FTIAC - Traditional	N	Biology	N	NO	C	N	68.4211	64.375	64.375	Y	52.5	60	72.5	72.5	607.92	800	7	16	10	15	2	0	0	0	0	0	0	4	1	0	17	0	2
1108	Winter 2017	Early	AL3	NA	23	NA	22	20	29	22	22	Black Non-Hispanic	Y	F	FTIAC	FTIAC - Traditional	N	Biochemistry - General	N	NO	C	N			64.375	Y	42.5	47.5	87.5	80	614.16	800	NA	NA	NA	NA	NA	NA	NA	NA	NA	NA	NA	NA	NA	NA	NA	NA	NA
194	Winter 2012	Early	Control	NA	26	NA	23	27	27	27	23	White Non-Hispanic	N	F	FTIAC	FTIAC - Traditional	N	Biology	NA	NO	C+	N	65.7895	66	64.5	Y	70	65.5	62.5	60	625.67	800	NA	NA	NA	NA	NA	NA	NA	NA	NA	NA	NA	NA	NA	NA	NA	NA	NA
259	Winter 2012	Early	Control	NA	20	NA	22	20	19	24	20	White Non-Hispanic	N	M	Transfer	Transfer - Regular	N	Biology	N	NO	D+	Y	57.8947	66	64.5	Y	65	70.5	62.5	60	548.25	800	NA	NA	NA	NA	NA	NA	NA	NA	NA	NA	NA	NA	NA	NA	NA	NA	NA
355	Winter 2012	Early	Control	NA	NA	NA	0	0	0	0	0	Asian	N	M	Transfer	Transfer - Intl - no SEVIS	Y	Biology	NA	NO	C	N	NA	63.5	64.5	Y	55	88	47.5	67.5	585.71	800	NA	NA	NA	NA	NA	NA	NA	NA	NA	NA	NA	NA	NA	NA	NA	NA	NA
175	Winter 2011	Late	Control	NA	20	NA	20	17	19	23	0	White Non-Hispanic	N	M	Transfer	Transfer - Regular	N	Sports Medicine-Intent	N	NO	TW	NA	NA	NA	65	N	65	NA	NA	NA	175.925	950	NA	NA	NA	NA	NA	NA	NA	NA	NA	NA	NA	NA	NA	NA	NA	NA	NA
904	Winter 2016	Early	AL2	NA	24	NA	0	0	0	0	0	White Non-Hispanic	N	F	Transfer	Transfer - Regular	N	Biology - Teaching	Y	NO	B-	N	65.7143	64.486	65	Y	70	77.5	67.5	45	657.14	800	5	12	3	4	0.5	30	30	0	0	0	0	0	3	0	4	4	0
923	Winter 2016	Late	AL2	NA	20	NA	21	17	18	22	20	Black Non-Hispanic	Y	F	FTIAC	FTIAC - Traditional	N	Biology	Y	NO	B-	N	57.1429	62.6168	65	Y	75	67.5	60	57.5	647.34	800	5	14	2	12	1.5	25	0	0	0	0	0	2	3	0	0	4	0
79	Winter 2011	Early	Control	NA	NA	NA	0	0	0	0	0	White Non-Hispanic	N	M	Transfer	Transfer - Regular	N	Computer Science	NA	NO	C+	N	NA	NA	65	Y	80	52.5	70	57.5	739.85	950	NA	NA	NA	NA	NA	NA	NA	NA	NA	NA	NA	NA	NA	NA	NA	NA	NA
723	Winter 2014	Early	AL	NA	20	NA	21	22	16	22	17	White Non-Hispanic	N	F	FTIAC	FTIAC - Traditional	N	Integrated Science-Teaching	N	NO	B-	N	68.4211	65	65	Y	60	67.5	75	57.5	649.01	800	4	16	10	10	0.25	40	0	1.5	1.5	0	0	0	2	0	0	5	3
1183	Fall 2017	NA	AL4	NA	NA	NA	NA	NA	NA	NA	NA	Hispanic	Y	M	FTIAC	FTIAC - Traditional	N	Neuroscience Interdisciplinary	NA	NO	C+	N			65	Y	67.5	57.5	75	60	627.32	800	6	16	3	8	0	25	0	4	0	0	0	0	2	0	4	0	2
725	Winter 2014	Late	AL	NA	27	NA	25	26	30	26	24	White Non-Hispanic	N	F	FTIAC	FTIAC - Traditional	N	Interdisc Environ Sci/Society	N	NO	C	N	73.6842	65	65	Y	57.5	62.5	70	70	609.62	800	NA	NA	NA	NA	NA	NA	NA	NA	NA	NA	NA	NA	NA	NA	NA	NA	NA
946	Winter 2016	Early	AL2	NA	24	NA	20	32	20	24	22	White Non-Hispanic	N	M	FTIAC	FTIAC - Traditional	N	Pre-Medicine/Osteopathy	N	NO	C+	N	71.4286	72.8972	65	Y	52.5	55	82.5	70	635.625	800	5	14	4	6	4	25	25	0	0	0	0	0	2	0	0	0	0
433	Winter 2013	Early	PE	NA	25	NA	27	27	26	25	28	White Non-Hispanic	N	F	Transfer	Transfer - Regular	N	Pre-Medicine/Osteopathy	N	NO	B+	N	68.4211	65	65	Y	42.5	65	82.5	70	696.09	800	5	14	15	30	12	18	0	0	0	0	0	0	10	0	0	30	0
724	Winter 2014	Early	AL	NA	22	NA	21	24	22	21	22	White Non-Hispanic	N	F	FTIAC	FTIAC - Traditional	N	Interdisc Environ Sci/Society	N	NO	B-	N	57.8947	65	65	Y	70	60	57.5	72.5	640.39	800	6	16	6	6	2	9	0	0	0	0	0	10	10	0	0	8	1
1028	Winter 2016	Early	AL2	NA	NA	NA	0	0	0	0	0	Black Non-Hispanic	Y	M	Transfer	Transfer - Regular	N	Biology	Y	NO	C-	N	NA	NA	65	Y	57.5	NA	65	72.5	574.485	800	NA	NA	NA	NA	NA	NA	NA	NA	NA	NA	NA	NA	NA	NA	NA	NA	NA
1030	Winter 2016	Early	AL2	NA	NA	NA	0	0	0	0	0	White Non-Hispanic	N	F	Transfer	Transfer - Regular	N	Psychology	N	NO	#N/A	NA	NA	NA	65	N	65	NA	NA	NA	NA	800	NA	NA	NA	NA	NA	NA	NA	NA	NA	NA	NA	NA	NA	NA	NA	NA	NA
343	Winter 2012	Late	Control	NA	NA	NA	0	0	0	0	0	White Non-Hispanic	N	M	Transfer	Transfer - Regular	N	Athletic Training	N	NO	B-	N	NA	66	65.125	Y	55	75.5	67.5	62.5	640.08	800	NA	NA	NA	NA	NA	NA	NA	NA	NA	NA	NA	NA	NA	NA	NA	NA	NA
365	Winter 2012	Late	Control	NA	NA	NA	0	0	0	0	0	White Non-Hispanic	N	M	Transfer	Transfer - Non-Matric	N	Undeclared	NA	NO	D	Y	NA	61.8333	65.125	Y	55	75.5	55	75	513.84	800	NA	NA	NA	NA	NA	NA	NA	NA	NA	NA	NA	NA	NA	NA	NA	NA	NA
305	Winter 2012	Early	Control	NA	16	NA	12	16	19	16	13	White Non-Hispanic	N	F	FTIAC	FTIAC - Traditional	N	General Biochemistry	N	NO	C-	N	57.8947	58.5	65.125	Y	52.5	55.5	67.5	85	576.46	800	NA	NA	NA	NA	NA	NA	NA	NA	NA	NA	NA	NA	NA	NA	NA	NA	NA
447	Winter 2013	Early	PE	NA	21	NA	22	19	21	20	0	White Non-Hispanic	N	M	FTIAC	FTIAC - Traditional	N	Pre-Chiropractic	N	NO	B	N	71.0526	65.625	65.625	Y	72.5	67.5	65	57.5	671.5	800	NA	NA	NA	NA	NA	NA	NA	NA	NA	NA	NA	NA	NA	NA	NA	NA	NA
1112	Winter 2017	Early	AL3	NA	21	NA	22	22	23	22	20	White Non-Hispanic	N	F	FTIAC	FTIAC - Traditional	N	Biology	N	NO	C	N			65.625	Y	65	70	65	62.5	603.21	800	NA	NA	NA	NA	NA	NA	NA	NA	NA	NA	NA	NA	NA	NA	NA	NA	NA
78	Winter 2011	Early	Control	NA	28	NA	31	24	34	24	29	White Non-Hispanic	N	F	FTIAC	FTIAC - Traditional	N	General Biochemistry	Y	NO	C	N	NA	NA	65.625	Y	67.5	57.5	75	62.5	728.526	950	NA	NA	NA	NA	NA	NA	NA	NA	NA	NA	NA	NA	NA	NA	NA	NA	NA
721	Winter 2014	Early	AL	0980	19	NA	21	17	17	20	0	White Non-Hispanic	N	F	Transfer	Transfer - Regular	N	Biology	N	NO	B-	N	71.0526	65.625	65.625	Y	62.5	75	60	65	662.84	800	8	19	15	50	2	25	0	0	0	0	0	0	2	0	14	1	0
77	Winter 2011	Early	Control	NA	26	NA	24	30	24	25	23	Asian	N	F	Transfer	Transfer - Regular	N	Pre-Medicine/Osteopathy	N	NO	B	N	NA	NA	65.625	Y	57.5	60	80	65	815.6	950	NA	NA	NA	NA	NA	NA	NA	NA	NA	NA	NA	NA	NA	NA	NA	NA	NA
1261	Fall 2017	NA	AL4	NA	NA	NA	NA	NA	NA	NA	NA	Two or More Races	NA	F	Dual Enrolled	Dual Enrolled	N	Early College Alliance	NA	YES	C-	N			65.625	Y	67.5	70	57.5	67.5	559.02	800	5	12	10	17	3	30	0	0	0	6	6	6	4	0	9	9	5
720	Winter 2014	Early	AL	NA	18	NA	17	18	17	19	18	Hispanic	Y	M	Transfer	Transfer - Regular	N	Athletic Training Educ-Intent	N	NO	C+	N	60.5263	65.625	65.625	Y	57.5	77.5	57.5	70	622.7	800	4	12	6	3	4	40	0	0	0	0	0	0	0	0	0	5	0
1235	Fall 2017	NA	AL4	NA	23	NA	22	22	29	24	NA	White Non-Hispanic	N	M	Transfer	Transfer - Regular	N	Biology	N	NO	B-	N			65.625	Y	52.5	77.5	62.5	70	645.25	800	5	12	10	10	0	30	0	0	0	0	0	0	2	0	0	7	0
722	Winter 2014	Early	AL	NA	21	NA	20	21	21	23	0	Not Reported	NA	F	FTIAC	FTIAC - Traditional	N	Undeclared	N	NO	B-	N	71.0526	65.625	65.625	Y	52.5	67.5	72.5	70	647.6	800	4	15	10	12	0	17	0	0	0	0	0	0	0	0	0	3	0
209	Winter 2012	Early	Control	NA	24	NA	25	22	21	26	0	White Non-Hispanic	N	F	FTIAC	FTIAC - Traditional	N	Sports Medicine-Intent	N	NO	C+	N	68.4211	64.3333	65.75	Y	70	40.5	82.5	70	635.08	800	NA	NA	NA	NA	NA	NA	NA	NA	NA	NA	NA	NA	NA	NA	NA	NA	NA
631	Winter 2014	Early	AL	NA	22	NA	24	22	21	22	22	White Non-Hispanic	N	M	FTIAC	FTIAC - Traditional	N	Sports Medicine-Intent	N	NO	F	Y	NA	NA	66.25	N	72.5	60	NA	NA	369.2	800	6	16	10	5	0.25	0	0	0	0	0	0	1	2	0	18	1	0
76	Winter 2011	Early	Control	NA	22	NA	20	23	18	26	19	White Non-Hispanic	N	F	FTIAC	FTIAC - Traditional	N	Biology	Y	NO	C	N	NA	NA	66.25	Y	67.5	70	67.5	60	697.625	950	NA	NA	NA	NA	NA	NA	NA	NA	NA	NA	NA	NA	NA	NA	NA	NA	NA
75	Winter 2011	Late	Control	NA	23	NA	23	22	27	21	0	White Non-Hispanic	N	F	Transfer	Transfer - Regular	N	Biology	NA	NO	C+	N	NA	NA	66.25	Y	72.5	60	72.5	60	761.025	950	NA	NA	NA	NA	NA	NA	NA	NA	NA	NA	NA	NA	NA	NA	NA	NA	NA
459	Winter 2013	Early	PE	NA	NA	NA	0	0	0	0	0	White Non-Hispanic	N	F	Transfer	Transfer - Regular	N	Biochemistry/Toxicology	NA	NO	B-	N	57.8947	66.25	66.25	Y	60	77.5	57.5	70	658.6	800	4	12	10	21	3	40	0	0	0	45	0	0	7	0	0	4	0
475	Winter 2013	Early	PE	NA	22	NA	20	26	18	23	21	White Non-Hispanic	N	M	FTIAC	FTIAC - Traditional	N	Sports Medicine-Intent	Y	NO	B-	N	65.7895	66.25	66.25	Y	65	60	70	70	639.93	800	6	14	6	15	2.5	0	0	0	1	0	0	0	1	0	0	7.5	1
719	Winter 2014	Early	AL	NA	NA	NA	0	0	0	0	0	White Non-Hispanic	N	F	Transfer	Transfer - Regular	N	Clinical Lab Sciences (Clinic)	N	NO	B	N	71.0526	66.25	66.25	Y	60	77.5	55	72.5	667.71	800	2	10	6	16	4	28	0	0	0	0	4	0	3	0	0	5	0
1191	Fall 2017	NA	AL4	NA	19	NA	16	23	17	20	NA	White Non-Hispanic	N	F	FTIAC	FTIAC - Traditional	N	Biology	NA	NO	B-	N			66.25	Y	72.5	62.5	57.5	72.5	658.5	800	5	14	2	6	2	0	0	0	0	0	0	0	1	0	3	3	6
462	Winter 2013	Late	PE	NA	20	NA	18	24	18	21	19	White Non-Hispanic	N	F	FTIAC	FTIAC - Traditional	N	Undeclared	Y	NO	B-	N	71.0526	66.25	66.25	Y	50	80	62.5	72.5	657.87	800	NA	NA	NA	NA	NA	NA	NA	NA	NA	NA	NA	NA	NA	NA	NA	NA	NA
445	Winter 2013	Early	PE	NA	24	NA	26	25	27	22	25	White Non-Hispanic	N	F	FTIAC	FTIAC - Traditional	N	Undeclared	N	NO	B	N	71.0526	66.25	66.25	Y	55	62.5	75	72.5	675.07	800	NA	NA	NA	NA	NA	NA	NA	NA	NA	NA	NA	NA	NA	NA	NA	NA	NA
943	Winter 2016	Early	AL2	NA	21	NA	24	18	22	23	0	Asian	N	F	FTIAC	FTIAC - Traditional	N	Biology	N	NO	B-	N	71.4286	71.028	66.25	Y	60	60	70	75	658.15	800	5	14	6	10	0	0	0	3	0	0	0	0.5	0	0	0	4	2
1170	Fall 2017	NA	AL4	NA	23	NA	22	18	30	21	22	Black Non-Hispanic	Y	M	FTIAC	FTIAC - Traditional	N	Exploratory	Y	NO	C	N			66.25	Y	50	75	62.5	77.5	583.26	800	5	15	1	10	0	25	0	0	0	0	0	0	0	0	0	0	20
1014	Winter 2016	Early	AL2	NA	22	NA	22	25	18	24	22	White Non-Hispanic	N	M	FTIAC	FTIAC - Traditional	N	Undeclared	N	NO	F	Y	NA	NA	66.25	N	60	72.5	NA	NA	286.67	800	5	12	3	4	4	4	35	0	0	0	0	1	1	0	0	5	0
217	Winter 2012	Late	Control	0930	23	NA	19	26	22	25	16	White Non-Hispanic	N	M	FTIAC	FTIAC - Traditional	N	Biology	NA	NO	C	N	55.2632	64.3333	66.375	Y	72.5	60.5	60	72.5	602.12	800	NA	NA	NA	NA	NA	NA	NA	NA	NA	NA	NA	NA	NA	NA	NA	NA	NA
245	Winter 2012	Early	Control	NA	21	NA	22	19	21	22	21	White Non-Hispanic	N	F	FTIAC	FTIAC - Traditional	N	Undeclared	N	NO	C+	N	65.7895	64.3333	66.375	Y	62.5	68	62.5	72.5	633.71	800	NA	NA	NA	NA	NA	NA	NA	NA	NA	NA	NA	NA	NA	NA	NA	NA	NA
354	Winter 2012	Early	Control	NA	NA	NA	0	0	0	0	0	White Non-Hispanic	N	M	Transfer	Transfer - Regular	N	Biology	NA	NO	C	N	NA	63.5	66.375	Y	50	70.5	70	75	584.09	800	NA	NA	NA	NA	NA	NA	NA	NA	NA	NA	NA	NA	NA	NA	NA	NA	NA
318	Winter 2012	Early	Control	NA	14	NA	10	14	13	18	11	Black Non-Hispanic	Y	F	Transfer	Transfer - Regular	N	Secdry Emotional Impairment	N	NO	C	N	63.1579	61	66.375	Y	57.5	63	62.5	82.5	593.14	800	NA	NA	NA	NA	NA	NA	NA	NA	NA	NA	NA	NA	NA	NA	NA	NA	NA
425	Winter 2013	NA	PE	NA	NA	NA	0	0	0	0	0	Asian	N	F	FTIAC Intl	FTIAC - Intl - SEVIS	Y	Clinical Lab Sciences (Clinic)	NA	NO	B	N	68.4211	66.875	66.875	Y	60	90	65	52.5	710.093	800	5	13	10	23	2	8	0	0	0	0	0	0	6	0	4	5	2
1196	Fall 2017	NA	AL4	NA	NA	NA	NA	NA	NA	NA	NA	White Non-Hispanic	N	F	Dual Enrolled	Dual Enrolled	N	Early College Alliance	NA	YES	B-	N			66.875	Y	70	67.5	77.5	52.5	641.71	800	5	14	3	5	1.5	14	0	0	0	0	0	14	7	0	0	3	0
439	Winter 2013	Early	PE	NA	NA	NA	0	0	0	0	0	White Non-Hispanic	N	F	Second Bach	Second Bach - Domestic	N	Nursing (Completion)-Intent	NA	NO	B	N	73.6842	66.875	66.875	Y	65	75	72.5	55	681.75	800	4	13	5	7	0.5	28	28	2	2	0	0	0	2	0	0	4	0
906	Winter 2016	Early	AL2	NA	27	NA	31	25	26	27	27	White Non-Hispanic	N	F	FTIAC	FTIAC - Traditional	N	Pre-Medicine/Osteopathy	N	NO	D	Y	71.4286	66.3551	66.875	Y	75	65	72.5	55	481.9	800	6	17	7	15	0	25	0	0	0	0	0	0	2	0	0	15	0
715	Winter 2014	Early	AL	NA	24	NA	24	24	23	24	23	White Non-Hispanic	N	F	FTIAC	FTIAC - Traditional	N	Biology	N	NO	B-	N	65.7895	66.875	66.875	Y	72.5	80	57.5	57.5	640.79	800	4	16	15	9	8	0	0	4	3	0	5	2	6	0	0	7	0
1253	Fall 2017	NA	AL4	NA	18	NA	18	21	16	22	17	Black Non-Hispanic	Y	M	FTIAC	FTIAC - Traditional	N	Management	NA	NO	C	N			66.875	Y	65	72.5	72.5	57.5	604.61	800	5	14	4	8	2	25	0	2	0	0	2	6	3	0	0	3	0
716	Winter 2014	Late	AL	NA	25	NA	28	25	25	23	0	White Non-Hispanic	N	F	Transfer	Transfer - Regular	N	Exercise Science-Intent	N	NO	C+	N	68.4211	66.875	66.875	Y	72.5	70	65	60	637.05	800	4	14	8	10	2.5	45	0	5	0	0	3	5	10	0	0	10	0
714	Winter 2014	Early	AL	NA	24	NA	27	21	29	23	24	White Non-Hispanic	N	F	Transfer	Transfer - Regular	N	Biology	N	NO	B-	N	65.7895	66.875	66.875	Y	55	85	67.5	60	647.52	800	2	8	5	5	2	35	0	0	0	0	0	0	2	0	0	3	0
718	Winter 2014	Early	AL	NA	NA	NA	0	0	0	0	0	White Non-Hispanic	N	M	Transfer	Transfer - Intl - SEVIS	Y	Psychology	N	NO	B-	N	78.9474	66.875	66.875	Y	70	67.5	70	60	650.47	800	5	16	7	2	1	0	0	2	0	0	0	0	2	40	0	5	0
717	Winter 2014	Early	AL	NA	NA	NA	0	0	0	0	0	White Non-Hispanic	N	M	FTIAC	FTIAC - 21 - 23	N	Chemistry	N	NO	C+	N	65.7895	66.875	66.875	Y	70	60	77.5	60	626.6	800	4	20	6	8	4	18	0	0	0	0	0	1	6	0	0	12	0
74	Winter 2011	Late	Control	NA	22	NA	24	19	21	24	23	White Non-Hispanic	N	F	FTIAC	FTIAC - Traditional	N	Clinical Lab Sciences (Clinic)	Y	NO	B-	N	NA	NA	66.875	Y	60	77.5	67.5	62.5	787.513	950	NA	NA	NA	NA	NA	NA	NA	NA	NA	NA	NA	NA	NA	NA	NA	NA	NA
917	Winter 2016	Early	AL2	NA	20	NA	18	19	21	23	17	White Non-Hispanic	N	F	Transfer	Transfer - Regular	N	Biology	Y	NO	C+	N	57.1429	66.3551	66.875	Y	60	75	70	62.5	631.59	800	5	13	4	5	8	0	0	0	0	0	80	0	0	0	0	7	0
477	Winter 2013	Early	PE	NA	21	NA	20	20	21	23	16	White Non-Hispanic	N	F	Transfer	Transfer - Regular	N	Sports Medicine-Intent	N	NO	C+	N	78.9474	66.875	66.875	Y	62.5	60	82.5	62.5	638.24	800	6	19	5	20	2	20	0	0	0	15	0	0	2	0	0	20	0
73	Winter 2011	Early	Control	NA	19	NA	22	24	16	20	20	Black Non-Hispanic	Y	M	Dual Enrolled	Dual Enrolled	N	Early College Alliance	NA	YES	C+	N	NA	NA	66.875	Y	72.5	75	52.5	67.5	736.658	950	NA	NA	NA	NA	NA	NA	NA	NA	NA	NA	NA	NA	NA	NA	NA	NA	NA
506	Winter 2013	NA	PE	NA	24	NA	26	24	26	20	25	Hispanic	Y	M	FTIAC Intl	FTIAC - Intl - no SEVIS	Y	Undeclared	N	NO	C	N	60.5263	66.875	66.875	Y	80	62.5	57.5	67.5	593.83	800	5	13	7	5	5	0	0	4	4	0	0	0	0	0	0	7	0
928	Winter 2016	Early	AL2	NA	21	NA	23	19	23	22	21	White Non-Hispanic	N	F	FTIAC	FTIAC - Traditional	N	Pre-Veterinary	Y	NO	B-	N	62.8571	70.0935	66.875	Y	60	67.5	72.5	67.5	655.78	800	6	15	4	10	1	25	0	0	0	0	0	0	5	0	5	5	0
1098	Winter 2017	Early	AL3	NA	24	NA	24	25	23	24	25	White Non-Hispanic	N	F	FTIAC	FTIAC - Traditional	N	Exercise Science-Intent	N	NO	B-	N			66.875	Y	52.5	75	67.5	72.5	646.77	800	NA	NA	NA	NA	NA	NA	NA	NA	NA	NA	NA	NA	NA	NA	NA	NA	NA
945	Winter 2016	Early	AL2	NA	22	NA	24	25	17	23	23	Black Non-Hispanic	Y	M	Transfer	Transfer - Regular	N	Undeclared	N	NO	C	N	51.4286	62.6168	66.875	Y	57.5	72.5	60	77.5	610.605	800	5	12	10	6	1	0	0	1	0	3	0	0	2	0	23	0	7
713	Winter 2014	Early	AL	NA	19	NA	18	15	22	20	19	Black Non-Hispanic	Y	F	FTIAC	FTIAC - Traditional	N	Criminology and Criminal Justc	N	NO	C+	N	55.2632	66.875	66.875	Y	45	77.5	67.5	77.5	622.48	800	NA	NA	NA	NA	NA	NA	NA	NA	NA	NA	NA	NA	NA	NA	NA	NA	NA
950	Winter 2016	Early	AL2	NA	21	NA	21	18	24	21	19	White Non-Hispanic	N	M	Transfer	Transfer - Regular	N	Computer Science	N	NO	C	N	74.2857	71.9626	66.875	Y	42.5	72.5	72.5	80	595.71	800	4	11	4	6	6	32	0	0	0	0	0	1	2	0	0	0	0
248	Winter 2012	Late	Control	1060	21	NA	25	21	22	23	0	White Non-Hispanic	N	M	FTIAC	FTIAC - Traditional	N	General Biochemistry	N	NO	D+	Y	65.7895	67.6667	67	Y	70	63	70	65	529.51	800	NA	NA	NA	NA	NA	NA	NA	NA	NA	NA	NA	NA	NA	NA	NA	NA	NA
326	Winter 2012	Early	Control	0860	18	18	0	0	0	0	0	Black Non-Hispanic	Y	F	Dual Enrolled	Dual Enrolled	N	Early College Alliance	NA	YES	B-	N	63.1579	64.3333	67	Y	62.5	63	67.5	75	661.21	800	NA	NA	NA	NA	NA	NA	NA	NA	NA	NA	NA	NA	NA	NA	NA	NA	NA
582	Winter 2013	Late	PE	NA	21	NA	20	24	21	19	17	White Non-Hispanic	N	M	FTIAC	FTIAC - Traditional	N	Psychology	Y	NO	F	Y	NA	NA	67.5	N	67.5	NA	NA	NA	148.3	800	NA	NA	NA	NA	NA	NA	NA	NA	NA	NA	NA	NA	NA	NA	NA	NA	NA
224	Winter 2012	Early	Control	1040	23	NA	21	25	24	22	22	White Non-Hispanic	N	F	FTIAC	FTIAC - Traditional	N	Psychology	N	NO	W	Y	80	67.5	67.5	N	67.5	NA	NA	NA	181.35	800	NA	NA	NA	NA	NA	NA	NA	NA	NA	NA	NA	NA	NA	NA	NA	NA	NA
1113	Winter 2017	Early	AL3	NA	21	NA	18	22	19	23		Black Non-Hispanic	Y	F	FTIAC	FTIAC - Traditional	N	Pre-Medicine/Osteopathy	NA	NO	C	N			67.5	Y	80	67.5	75	47.5	599.24	800	6	15	3	9	NA	NA	NA	NA	NA	NA	NA	NA	NA	NA	NA	NA	NA
711	Winter 2014	Late	AL	NA	24	NA	19	24	27	25	20	White Non-Hispanic	N	F	FTIAC	FTIAC - Traditional	N	Pre-Veterinary	N	NO	B	N	68.4211	67.5	67.5	Y	70	60	80	60	676.8	800	4	14	5	12	0	0	0	0	0	0	0	0	0.5	0	0	2	4
72	Winter 2011	Early	Control	NA	31	NA	25	36	31	30	23	White Non-Hispanic	N	M	FTIAC	FTIAC - Traditional	N	Sports Medicine-Intent	N	NO	B	N	NA	NA	67.5	Y	62.5	52.5	95	60	804.556	950	NA	NA	NA	NA	NA	NA	NA	NA	NA	NA	NA	NA	NA	NA	NA	NA	NA
486	Winter 2013	Early	PE	NA	22	NA	22	21	26	19	21	Hispanic	Y	F	FTIAC	FTIAC - Traditional	N	Psychology	N	NO	C+	N	73.6842	67.5	67.5	Y	72.5	67.5	67.5	62.5	628.04	800	NA	NA	NA	NA	NA	NA	NA	NA	NA	NA	NA	NA	NA	NA	NA	NA	NA
448	Winter 2013	Early	PE	NA	21	NA	21	21	24	25	23	White Non-Hispanic	N	M	FTIAC	FTIAC - Traditional	N	Biology	NA	NO	B	N	65.7895	67.5	67.5	Y	72.5	70	60	67.5	671.2	800	5	15	11	3.5	1	0	0	0	0	0	0	0	0	0	0	21	0
1115	Winter 2017	Early	AL3	NA	25	NA	24	21	28	26	23	White Non-Hispanic	N	F	Transfer	Transfer - Regular	N	Earth Science	Y	NO	C	N			67.5	Y	60	80	62.5	67.5	584.52	800	NA	NA	NA	NA	NA	NA	NA	NA	NA	NA	NA	NA	NA	NA	NA	NA	NA
1242	Fall 2017	NA	AL4	NA	20	NA	21	24	18	21	21	Asian	N	F	Transfer	Transfer - Regular	N	Biology	NA	NO	B	N			67.5	Y	60	72.5	70	67.5	669.5	800	4	13	1.5	3.5	5.5	20	18	0	0	0	0	3.5	1.5	0	0	2	0
712	Winter 2014	Late	AL	NA	25	NA	21	25	26	27	0	White Non-Hispanic	N	M	FTIAC	FTIAC - Traditional	N	Biology	N	NO	C	N	73.6842	67.5	67.5	Y	62.5	67.5	72.5	67.5	601.51	800	5	13	5	5	0	13	0	3	0	0	0	0	0	0	0	6	6
710	Winter 2014	Early	AL	NA	21	NA	21	23	20	25	21	White Non-Hispanic	N	M	FTIAC	FTIAC - Traditional	N	Undeclared	N	NO	C+	N	71.0526	67.5	67.5	Y	65	60	77.5	67.5	638.21	800	NA	NA	NA	NA	NA	NA	NA	NA	NA	NA	NA	NA	NA	NA	NA	NA	NA
1259	Fall 2017	NA	AL4	980	NA	21	NA	NA	NA	NA	NA	Race/Ethnicity Unknown	NA	F	FTIAC	FTIAC - Traditional	N	Biology	NA	NO	C+	N			67.5	Y	50	70	82.5	67.5	629.49	800	5	15	5	9	4	23	0	4	0	0	0	0	7	0	0	0	0
1020	Winter 2016	Early	AL2	NA	25	NA	24	27	27	26	0	White Non-Hispanic	N	F	FTIAC	FTIAC - Traditional	N	Pre-Veterinary	N	NO	C+	N	NA	NA	67.5	Y	67.5	67.5	65	70	627.125	800	6	16	3	18	2	20	0	0	0	5	1	3	9	0	0	7	0
513	Winter 2013	Early	PE	1040	23	NA	21	25	24	22	22	White Non-Hispanic	N	F	FTIAC	FTIAC - Traditional	N	Psychology	N	NO	C-	N	76.3158	67.5	67.5	Y	65	60	75	70	573.47	800	NA	NA	NA	NA	NA	NA	NA	NA	NA	NA	NA	NA	NA	NA	NA	NA	NA
203	Winter 2012	NA	Control	NA	25	NA	25	25	25	26	23	Asian	N	M	FTIAC	FTIAC - Traditional	N	Pre-Optometry/Podiatry	NA	NO	C	N	52.6316	61.6667	67.5	Y	67.5	55	62.5	85	601.11	800	NA	NA	NA	NA	NA	NA	NA	NA	NA	NA	NA	NA	NA	NA	NA	NA	NA
232	Winter 2012	Early	Control	NA	22	NA	25	23	20	21	22	Black Non-Hispanic	Y	F	FTIAC	FTIAC - Traditional	N	Pre-Medicine/Osteopathy	N	NO	C	N	80	66	67.625	Y	65	48	85	72.5	598	800	NA	NA	NA	NA	NA	NA	NA	NA	NA	NA	NA	NA	NA	NA	NA	NA	NA
458	Winter 2013	Late	PE	1170	28	NA	29	24	30	30	27	White Non-Hispanic	N	F	FTIAC	FTIAC - Traditional	N	Pre-Dentistry	N	NO	B-	N	71.0526	68.125	68.125	Y	82.5	72.5	60	57.5	660.27	800	5	17	3	6	0	0	0	0	0	0	0	0	0	0	1	1	1
709	Winter 2014	Early	AL	NA	NA	NA	0	0	0	0	0	White Non-Hispanic	N	M	Transfer	Transfer - Regular	N	Integrated Science Sec Teach	N	NO	C+	N	68.4211	68.125	68.125	Y	70	70	70	62.5	621.62	800	NA	NA	NA	NA	NA	NA	NA	NA	NA	NA	NA	NA	NA	NA	NA	NA	NA
71	Winter 2011	Early	Control	NA	NA	NA	0	0	0	0	0	White Non-Hispanic	N	M	Transfer	Transfer - Regular	N	Computer Science	Y	NO	B-	N	NA	NA	68.125	Y	67.5	65	77.5	62.5	774.058	950	NA	NA	NA	NA	NA	NA	NA	NA	NA	NA	NA	NA	NA	NA	NA	NA	NA
915	Winter 2016	Early	AL2	NA	NA	NA	0	0	0	0	0	Asian	N	M	Dual Enrolled	Dual Enrolled	N	Early College Alliance	NA	YES	B	N	54.2857	63.5514	68.125	Y	77.5	80	50	65	687.475	800	4	11	6	15	0	0	0	4	4	0	0	1	1	0	20	20	0
913	Winter 2016	Early	AL2	NA	25	NA	27	23	25	24	25	White Non-Hispanic	N	F	FTIAC	FTIAC - Traditional	N	Clinical Lab Sciences (Profes)	N	NO	B-	N	68.5714	67.2897	68.125	Y	60	85	62.5	65	643.84	800	5	14	6	9	4	22	0	0	0	0	0	1.5	4.5	0	0	0	0
70	Winter 2011	Late	Control	NA	24	NA	20	22	31	22	21	White Non-Hispanic	N	F	FTIAC	FTIAC - Traditional	N	General Biochemistry	N	NO	B-	N	NA	NA	68.125	Y	67.5	55	85	65	781.712	950	NA	NA	NA	NA	NA	NA	NA	NA	NA	NA	NA	NA	NA	NA	NA	NA	NA
922	Winter 2016	Late	AL2	NA	NA	NA	0	0	0	0	0	White Non-Hispanic	N	M	Transfer	Transfer - Regular	N	Biology	N	NO	C	N	82.8571	73.8318	68.125	Y	62.5	60	82.5	67.5	589.255	800	4	12	6	18	0	0	0	0	0	0	0	0	5	0	0	0	NA
1123	Winter 2017	Early	AL3	NA	24	NA	22	25	24	24	22	Hispanic	Y	M	FTIAC	FTIAC - Traditional	N	Undeclared	Y	NO	D	Y			68.125	Y	65	77.5	60	70	548.08	800	5	12	1.5	2.5	NA	NA	NA	NA	NA	NA	NA	NA	NA	NA	NA	NA	NA
925	Winter 2016	Late	AL2	NA	23	NA	21	23	23	25	21	White Non-Hispanic	N	F	FTIAC	FTIAC - Traditional	N	Exercise Science-Intent	N	NO	B-	N	57.1429	68.2243	68.125	Y	52.5	82.5	67.5	70	657.725	800	5	15	4	4	0	0	0	20	0	0	0	3	NA	NA	NA	NA	NA
1102	Winter 2017	Early	AL3	NA	24	NA	28	24	25	17		White Non-Hispanic	N	F	FTIAC	FTIAC - Traditional	N	Biology	NA	NO	C+	N			68.125	Y	62.5	62.5	77.5	70	637.29	800	NA	NA	NA	NA	NA	NA	NA	NA	NA	NA	NA	NA	NA	NA	NA	NA	NA
1189	Fall 2017	NA	AL4	NA	22	NA	23	21	26	20	20	Black Non-Hispanic	Y	F	FTIAC	FTIAC - Traditional	N	Psychology	N	NO	B	N			68.125	Y	62.5	77.5	60	72.5	668.5	800	5	14	4.5	5.5	1	30	0	0	0	0	0	0	3	0	0	2	3
69	Winter 2011	Early	Control	NA	25	NA	22	25	26	28	22	White Non-Hispanic	N	M	Transfer	Transfer - Regular	N	Integrated Science Sec Teach	Y	NO	C	N	NA	NA	68.125	Y	72.5	57.5	70	72.5	726.387	950	NA	NA	NA	NA	NA	NA	NA	NA	NA	NA	NA	NA	NA	NA	NA	NA	NA
931	Winter 2016	Late	AL2	NA	25	NA	20	27	29	22	19	White Non-Hispanic	N	F	FTIAC	FTIAC - Traditional	N	Biology	N	NO	B	N	68.5714	68.2243	68.125	Y	65	65	70	72.5	669.82	800	5	15	2	2	0	0	0	0	0	0	0	0	2	0	0	0	0
707	Winter 2014	Early	AL	NA	17	NA	15	16	18	19	0	White Non-Hispanic	N	M	Transfer	Transfer - Regular	N	Interdisc Environ Sci/Society	N	NO	B-	N	68.4211	68.125	68.125	Y	70	60	65	77.5	656.5	800	NA	NA	NA	NA	NA	NA	NA	NA	NA	NA	NA	NA	NA	NA	NA	NA	NA
708	Winter 2014	Early	AL	NA	23	NA	23	24	23	22	21	White Non-Hispanic	N	M	FTIAC	FTIAC - Traditional	N	Sports Medicine-Intent	N	NO	C	N	78.9474	68.125	68.125	Y	62.5	45	85	80	601.11	800	3	12	10	3	0	32	0	0	0	0	0	1	0	0	0	6	0
246	Winter 2012	Early	Control	NA	21	NA	19	24	20	21	20	Black Non-Hispanic	Y	F	FTIAC	FTIAC - Traditional	N	Biology	N	NO	C+	N	68.4211	72.6667	68.25	Y	77.5	73	67.5	55	621.99	800	NA	NA	NA	NA	NA	NA	NA	NA	NA	NA	NA	NA	NA	NA	NA	NA	NA
323	Winter 2012	Early	Control	1030	22	22	0	0	0	0	0	Asian	N	M	FTIAC	FTIAC - Traditional	N	Undeclared	N	NO	B-	N	60.5263	70.1667	68.25	Y	70	75.5	65	62.5	663.16	800	NA	NA	NA	NA	NA	NA	NA	NA	NA	NA	NA	NA	NA	NA	NA	NA	NA
275	Winter 2012	Late	Control	NA	19	NA	17	19	20	21	16	White Non-Hispanic	N	M	FTIAC	FTIAC - Traditional	N	Biology	Y	NO	D+	Y	60.5263	66	68.25	Y	67.5	65.5	65	75	537.22	800	NA	NA	NA	NA	NA	NA	NA	NA	NA	NA	NA	NA	NA	NA	NA	NA	NA
146	Winter 2011	Late	Control	NA	21	NA	19	19	20	25	20	White Non-Hispanic	N	F	FTIAC	FTIAC - Traditional	N	Sports Medicine-Intent	N	NO	B-	N	NA	NA	68.3333	Y	62.5	70	72.5	NA	716.476	950	NA	NA	NA	NA	NA	NA	NA	NA	NA	NA	NA	NA	NA	NA	NA	NA	NA
367	Winter 2012	Early	Control	NA	NA	NA	17	19	12	21	17	Black Non-Hispanic	Y	F	Dual Enrolled	Dual Enrolled	N	Early College Alliance	NA	YES	D-	Y	NA	65	68.3333	Y	67.5	NA	62.5	75	500.62	800	NA	NA	NA	NA	NA	NA	NA	NA	NA	NA	NA	NA	NA	NA	NA	NA	NA
145	Winter 2011	Early	Control	NA	24	NA	21	26	21	27	16	Black Non-Hispanic	Y	M	FTIAC	FTIAC - Traditional	N	Biology	N	NO	B-	N	NA	NA	68.3333	Y	65	NA	65	75	769.002	950	NA	NA	NA	NA	NA	NA	NA	NA	NA	NA	NA	NA	NA	NA	NA	NA	NA
1190	Fall 2017	NA	AL4	NA	NA	NA	NA	NA	NA	NA	NA	White Non-Hispanic	N	F	FTIAC	FTIAC - Traditional	N	Pre-Veterinary	NA	NO	F	Y			68.75	N	77.5	60	NA	NA	251.67	800
867	Winter 2016	Early	AL2	NA	25	NA	26	24	26	22	23	Black Non-Hispanic	Y	F	FTIAC	FTIAC - Traditional	N	Biology	N	NO	D	Y	77.1429	68.2243	68.75	Y	75	85	77.5	37.5	491.12	800	4	14	2	1	0	24	24	0	0	0	0	0	1	0	0	0	0
68	Winter 2011	Early	Control	NA	28	NA	28	30	26	28	26	Black Non-Hispanic	Y	M	FTIAC	FTIAC - Traditional	N	Sports Medicine-Intent	N	NO	D	Y	NA	NA	68.75	Y	67.5	75	77.5	55	641.519	950	NA	NA	NA	NA	NA	NA	NA	NA	NA	NA	NA	NA	NA	NA	NA	NA	NA
1095	Winter 2017	Early	AL3	NA	22	NA	21	23	21	22		Hispanic	Y	F	FTIAC	FTIAC - Traditional	N	Interdisc Environ Sci/Society	Y	NO	B-	N			68.75	Y	72.5	67.5	75	60	652.03	800	NA	NA	NA	NA	NA	NA	NA	NA	NA	NA	NA	NA	NA	NA	NA	NA	NA
450	Winter 2013	Late	PE	NA	16	NA	16	17	14	17	18	Black Non-Hispanic	Y	F	FTIAC	FTIAC - Traditional	N	Biology	N	NO	B	N	68.4211	68.75	68.75	Y	80	62.5	70	62.5	666.79	800	5	14	8	4	0	24	1	0	0	0	0	0	3	0	0	14	1
1255	Fall 2017	NA	AL4	NA	NA	NA	NA	NA	NA	NA	NA	Asian	N	M	Dual Enrolled	Dual Enrolled	N	Early College Alliance	NA	YES	B	N			68.75	Y	72.5	65	75	62.5	665.5	800	4	11	4	8	2	12	0	0	0	0	0	0	2	0	0	2	0
705	Winter 2014	Early	AL	NA	24	NA	24	25	25	20	22	White Non-Hispanic	N	F	FTIAC	FTIAC - Traditional	N	Biology	N	NO	B-	N	65.7895	68.75	68.75	Y	62.5	70	80	62.5	657.38	800	5	15	7	8	2	17.5	0	0	0	0	0	0	2	0	0	0	0
483	Winter 2013	Late	PE	NA	27	NA	24	27	31	27	22	White Non-Hispanic	N	M	FTIAC	FTIAC - Traditional	N	Communication Technology	N	NO	C+	N	68.4211	68.75	68.75	Y	75	62.5	72.5	65	630.76	800	5	15	6	12	0	0	0	0	0	0	0	0	0	0	0	5	4.5
67	Winter 2011	Late	Control	NA	20	NA	23	20	17	20	23	White Non-Hispanic	N	F	Transfer	Transfer - Regular	N	Biology - Teaching	NA	NO	C+	N	NA	NA	68.75	Y	75	80	52.5	67.5	739.096	950	NA	NA	NA	NA	NA	NA	NA	NA	NA	NA	NA	NA	NA	NA	NA	NA	NA
914	Winter 2016	Late	AL2	NA	NA	NA	0	0	0	0	0	White Non-Hispanic	N	F	Transfer	Transfer - Regular	N	Psychology	N	NO	D	Y	68.5714	68.2243	68.75	Y	57.5	85	65	67.5	519.33	800	NA	NA	NA	NA	NA	NA	NA	NA	NA	NA	NA	NA	NA	NA	NA	NA	NA
66	Winter 2011	Late	Control	NA	NA	NA	26	26	31	25	27	White Non-Hispanic	N	F	Transfer	Transfer - Regular	N	Biology	Y	NO	D	Y	NA	NA	68.75	Y	75	70	60	70	632.4	950	NA	NA	NA	NA	NA	NA	NA	NA	NA	NA	NA	NA	NA	NA	NA	NA	NA
704	Winter 2014	Early	AL	NA	21	NA	22	20	24	20	21	Black Non-Hispanic	Y	F	FTIAC	FTIAC - Traditional	N	General Biochemistry	N	NO	B	N	48.4211	68.75	68.75	Y	67.5	72.5	65	70	663.58	800	6	17	1	1	0	0	0	0	0	0	0	0	0	0	0	14	0
706	Winter 2014	Early	AL	NA	NA	NA	0	0	0	0	0	White Non-Hispanic	N	M	Transfer	Transfer - Regular	N	Clinical Lab Sciences (Profes)	N	NO	B	N	65.7895	68.75	68.75	Y	60	72.5	70	72.5	674.33	800	4	12	6	1	0.2	14.5	0.5	0	0	0	0	0	2	0	0	4	4
1165	Fall 2017	NA	AL4	NA	NA	NA	NA	NA	NA	NA	NA	White Non-Hispanic	N	M	FTIAC	FTIAC - 24 & over	N	Integrated Science Sec Teach	NA	NO	D+	Y			68.75	Y	67.5	75	55	77.5	557.45	800	4	13	2	20	1.5	8	0	0	0	40	0	0	10	0	0	0	0
344	Winter 2012	Early	Control	NA	NA	NA	28	21	20	22	24	Black Non-Hispanic	Y	F	Dual Enrolled	Dual Enrolled	N	Early College Alliance	NA	YES	B-	N	NA	73.5	68.875	Y	67.5	78	75	55	651.97	800	NA	NA	NA	NA	NA	NA	NA	NA	NA	NA	NA	NA	NA	NA	NA	NA	NA
144	Winter 2011	Late	Control	NA	NA	NA	0	0	0	0	0	Asian	N	M	Transfer	Transfer - Regular	N	Psychology	N	NO	F	Y	NA	NA	69.1667	Y	62.5	67.5	77.5	NA	446.947	950	NA	NA	NA	NA	NA	NA	NA	NA	NA	NA	NA	NA	NA	NA	NA	NA	NA
143	Winter 2011	Late	Control	NA	NA	NA	0	0	0	0	0	White Non-Hispanic	N	F	Transfer	Transfer - Regular	N	Sports Medicine-Intent	NA	NO	D	Y	NA	NA	69.1667	Y	NA	67.5	70	70	627.784	950	NA	NA	NA	NA	NA	NA	NA	NA	NA	NA	NA	NA	NA	NA	NA	NA	NA
703	Winter 2014	Early	AL	NA	NA	NA	0	0	0	0	0	Hispanic	Y	F	Transfer	Transfer - Regular	N	Biology	N	NO	C+	N	63.1579	69.375	69.375	Y	77.5	80	60	60	635.45	800	5	15	5	40	0	22	0	0	0	0	0	6	3	0	0	0	0
907	Winter 2016	Early	AL2	NA	23	NA	0	0	0	0	0	Two or More Races	NA	F	Transfer	Transfer - Regular	N	Interdisc Environ Sci/Society	N	NO	B	N	60	69.1589	69.375	Y	60	87.5	65	65	672.77	800	4	14	4.5	11	4	25	0	0	0	0	0	5	10	0	0	6	0
908	Winter 2016	Late	AL2	NA	18	NA	16	18	17	21	18	Black Non-Hispanic	Y	F	FTIAC	FTIAC - Traditional	N	Biology	N	NO	B	N	77.1429	72.8972	69.375	Y	57.5	72.5	80	67.5	661.59	800	6	15	NA	6	0	0	0	0	0	0	0	0	0	0	0	10	0
912	Winter 2016	Early	AL2	NA	23	NA	20	23	28	23	21	Two or More Races	NA	F	FTIAC	FTIAC - Traditional	N	Pre-Veterinary	Y	NO	B-	N	74.2857	67.2897	69.375	Y	52.5	77.5	77.5	70	646.505	800	5	16	5	5	2	20	5	0	0	0	0	0	0	0	14	14	0
558	Winter 2013	Early	PE	NA	NA	NA	0	0	0	0	0	White Non-Hispanic	N	M	Transfer	Transfer - Regular	N	Pre-Pharmacy	NA	NO	B+	N	68.4211	69.375	69.375	Y	70	72.5	62.5	72.5	398.8	800	5	13	12	15	5	0	0	0	0	35	0	0	5	0	5	0	0
933	Winter 2016	Early	AL2	NA	25	NA	22	24	28	26	22	White Non-Hispanic	N	M	FTIAC	FTIAC - Traditional	N	Undeclared	N	NO	C	N	77.1429	71.9626	69.375	Y	60	72.5	67.5	77.5	610.01	800	6	13	3	9	8	8	0	0	0	0	0	0	3	0	0	4	4
937	Winter 2016	Early	AL2	NA	21	NA	21	21	20	20	21	White Non-Hispanic	N	F	Transfer	Transfer - Regular	N	Psychology	N	NO	B	N	60	71.028	69.375	Y	65	70	60	82.5	670.45	800	NA	NA	NA	NA	NA	NA	NA	NA	NA	NA	NA	NA	NA	NA	NA	NA	NA
356	Winter 2012	Early	Control	NA	NA	NA	0	0	0	0	0	White Non-Hispanic	N	M	PostBach	PostBach - NonDegree	N	Undeclared	NA	NO	C	N	NA	67.6667	69.5	Y	70	58	75	75	603.93	800	NA	NA	NA	NA	NA	NA	NA	NA	NA	NA	NA	NA	NA	NA	NA	NA	NA
392	Winter 2012	NA	Control	NA	NA	NA	#N/A	#N/A	#N/A	#N/A	#N/A	Asian	N	M	Transfer	Transfer - Regular	N	Occupational Therapy	NA	NO	C+	N	NA	66.8333	69.5	Y	65	68	67.5	77.5	621.54	800	NA	NA	NA	NA	NA	NA	NA	NA	NA	NA	NA	NA	NA	NA	NA	NA	NA
644	Winter 2014	Late	AL	NA	NA	NA	0	0	0	0	0	White Non-Hispanic	N	M	Transfer	Transfer - Regular	N	Chemistry	N	NO	F	Y	NA	NA	70	N	70	NA	NA	NA	110.09	800	NA	NA	NA	NA	NA	NA	NA	NA	NA	NA	NA	NA	NA	NA	NA	NA	NA
1204	Fall 2017	NA	AL4	NA	25	NA	26	26	25	23	23	White Non-Hispanic	N	M	Transfer	Transfer - Regular	N	Psychology	Y	NO	C	N			70	Y	57.5	80	72.5	NA	587.8	800
183	Winter 2012	Early	Control	NA	31	NA	30	33	28	31	26	White Non-Hispanic	N	M	FTIAC	FTIAC - Traditional	N	Psychology	N	NO	F	Y	80	70	70	N	70	NA	NA	NA	145.89	800	NA	NA	NA	NA	NA	NA	NA	NA	NA	NA	NA	NA	NA	NA	NA	NA	NA
210	Winter 2012	Early	Control	NA	24	NA	21	24	23	26	0	White Non-Hispanic	N	M	FTIAC	FTIAC - 24 & over	N	Biology	NA	NO	W	Y	60	70	70	N	70	NA	NA	NA	123.18	800	NA	NA	NA	NA	NA	NA	NA	NA	NA	NA	NA	NA	NA	NA	NA	NA	NA
380	Winter 2012	Late	Control	NA	NA	NA	0	0	0	0	0	White Non-Hispanic	N	F	Transfer	Transfer - Regular	N	Physics	NA	NO	W	Y	NA	70	70	N	70	NA	NA	NA	145.82	800	NA	NA	NA	NA	NA	NA	NA	NA	NA	NA	NA	NA	NA	NA	NA	NA	NA
1101	Winter 2017	Early	AL3	NA	23	NA	18	23	27	22	18	White Non-Hispanic	N	F	FTIAC	FTIAC - Traditional	N	Biology	N	NO	B-	N			70	Y	80	67.5	77.5	55	641.1	800	NA	NA	NA	NA	NA	NA	NA	NA	NA	NA	NA	NA	NA	NA	NA	NA	NA
65	Winter 2011	Late	Control	NA	24	NA	27	22	23	23	26	Black Non-Hispanic	Y	F	FTIAC	FTIAC - Traditional	N	Language, Litr, Writg - Tchrs	Y	NO	B-	N	NA	NA	70	Y	80	75	67.5	57.5	793.838	950	NA	NA	NA	NA	NA	NA	NA	NA	NA	NA	NA	NA	NA	NA	NA	NA	NA
64	Winter 2011	Early	Control	NA	20	NA	21	18	21	20	0	White Non-Hispanic	N	M	Transfer	Transfer - Regular	N	Biology - Teaching	NA	NO	C+	N	NA	NA	70	Y	85	50	87.5	57.5	764.062	950	NA	NA	NA	NA	NA	NA	NA	NA	NA	NA	NA	NA	NA	NA	NA	NA	NA
1137	Winter 2017	Early	AL3	NA	25	NA	22	30	21	28	21	White Non-Hispanic	N	F	FTIAC	FTIAC - Traditional	N	Professional Biochemistry	N	NO	F	Y			70	Y	75	70	72.5	62.5	446.09	800	2	8	24	3	NA	NA	NA	NA	NA	NA	NA	NA	NA	NA	NA	NA	NA
895	Winter 2016	Early	AL2	NA	20	NA	18	20	21	20	17	White Non-Hispanic	N	F	FTIAC	FTIAC - Traditional	N	Biology	N	NO	B-	N	88.5714	71.9626	70	Y	67.5	65	85	62.5	640.905	800	6	16	7	3	1	22	22	0	0	15	0	5	8	0	0	3	2
431	Winter 2013	Late	PE	NA	NA	NA	0	0	0	0	0	White Non-Hispanic	N	M	Transfer	Transfer - Regular	N	Biochemistry/Toxicology	NA	NO	B+	N	72.2222	70	70	Y	70	72.5	NA	67.5	701.95	800	2	8	5	10	1.5	40	0	0	0	6	0	0	6	0	0	4	0
1173	Fall 2017	NA	AL4	NA	26	NA	27	19	31	27	NA	White Non-Hispanic	N	F	FTIAC	FTIAC - Traditional	N	Exercise Science-Intent	NA	NO	B	N			70	Y	75	72.5	65	67.5	664.18	800	5	12	4	10	6	0	0	1	0	0	0	2	4	0	0	4	8
1091	Winter 2017	Early	AL3	NA	20	NA	20	19	23	18	21	White Non-Hispanic	N	F	FTIAC	FTIAC - Traditional	N	Clinical Lab Sciences (Clinic)	N	NO	B-	N			70	Y	70	77.5	65	67.5	659	800	6	15	6	NA	NA	NA	NA	NA	NA	NA	NA	NA	NA	NA	NA	NA	NA
1200	Fall 2017	NA	AL4	880	19	18	16	19	21	20	NA	Two or More Races	NA	M	FTIAC	FTIAC - Traditional	N	Biology	NA	NO	B-	N			70	Y	77.5	75	57.5	70	651.34	800	5	15	2	7	2	1	0	2	0	0	0	2	3	0	0	10	10
1169	Fall 2017	NA	AL4	NA	NA	NA	NA	NA	NA	NA	NA	Asian	N	M	Transfer	Transfer - Regular	N	Biology	NA	NO	B	N			70	Y	60	82.5	65	72.5	664.59	800	4	9	8	34	3	35	0	10	0	0	35	30	10	0	0	0	0
63	Winter 2011	Early	Control	NA	19	NA	19	18	18	21	16	Black Non-Hispanic	Y	M	Transfer	Transfer - Regular	N	Sports Medicine-Intent	N	NO	D	Y	NA	NA	70	Y	70	65	72.5	72.5	655.201	950	NA	NA	NA	NA	NA	NA	NA	NA	NA	NA	NA	NA	NA	NA	NA	NA	NA
62	Winter 2011	Early	Control	NA	21	NA	17	23	21	22	18	White Non-Hispanic	N	M	FTIAC	FTIAC - Traditional	N	Biology	Y	NO	B-	N	NA	NA	70	Y	65	70	72.5	72.5	780.857	950	NA	NA	NA	NA	NA	NA	NA	NA	NA	NA	NA	NA	NA	NA	NA	NA	NA
451	Winter 2013	Late	PE	NA	22	NA	22	24	22	20	20	White Non-Hispanic	N	F	FTIAC	FTIAC - Traditional	N	Japanese Language & Culture	N	NO	B	N	65.7895	70	70	Y	55	80	72.5	72.5	666.77	800	3	15	4	10	3.5	0	0	3	1	0	5	17	6	0	0	3	2
918	Winter 2016	Early	AL2	NA	25	NA	23	28	24	26	20	Hispanic	Y	M	FTIAC	FTIAC - Traditional	N	Chemistry	N	NO	B	N	80	75.7009	70	Y	57.5	65	82.5	75	670.005	800	5	16	2.5	24	0	9.5	0	0	0	0	0	0	0	0	0	0	1
441	Winter 2013	Early	PE	NA	22	NA	20	23	23	23	21	White Non-Hispanic	N	F	FTIAC	FTIAC - Traditional	N	Sports Medicine-Intent	N	NO	B	N	60	70	70	Y	62.5	NA	67.5	80	680.4	800	NA	NA	NA	NA	NA	NA	NA	NA	NA	NA	NA	NA	NA	NA	NA	NA	NA
930	Winter 2016	Early	AL2	NA	22	NA	23	19	21	25	23	White Non-Hispanic	N	F	FTIAC	FTIAC - Traditional	N	Undeclared	N	NO	C+	N	68.5714	71.9626	70	Y	57.5	72.5	70	80	627.445	800	5	14	4	8	4	22	0	0	0	0	0	1	1	0	2	2	0
935	Winter 2016	Early	AL2	NA	22	NA	19	23	22	24	18	White Non-Hispanic	N	M	FTIAC	FTIAC - Traditional	N	Psychology	N	NO	B	N	74.2857	73.8318	70	Y	62.5	57.5	77.5	82.5	660.955	800	5	14	2	5	0	0	0	3	0	0	0	0	3	0	0	6	1
337	Winter 2012	Early	Control	NA	NA	NA	0	0	0	0	0	White Non-Hispanic	N	F	Transfer	Transfer - Regular	N	Pre-OT	NA	NO	B	N	NA	72.6667	70.125	Y	65	80.5	72.5	62.5	666.02	800	NA	NA	NA	NA	NA	NA	NA	NA	NA	NA	NA	NA	NA	NA	NA	NA	NA
184	Winter 2012	Early	Control	NA	29	NA	30	28	29	29	28	White Non-Hispanic	N	F	FTIAC	FTIAC - Traditional	N	Psychology	N	NO	B-	N	71.0526	65.1667	70.125	Y	50	73	72.5	85	643.28	800	NA	NA	NA	NA	NA	NA	NA	NA	NA	NA	NA	NA	NA	NA	NA	NA	NA
61	Winter 2011	Late	Control	NA	19	NA	20	18	21	16	20	Asian	N	F	FTIAC	FTIAC - Traditional	N	Secdry Speech/Language Impair	Y	NO	B	N	NA	NA	70.625	Y	70	72.5	77.5	62.5	829.5	950	NA	NA	NA	NA	NA	NA	NA	NA	NA	NA	NA	NA	NA	NA	NA	NA	NA
444	Winter 2013	Late	PE	NA	21	NA	21	20	18	23	21	Black Non-Hispanic	Y	M	FTIAC	FTIAC - Traditional	N	Pre-Medicine/Osteopathy	Y	NO	B	N	73.6842	70.625	70.625	Y	70	67.5	77.5	67.5	676.85	800	5	14	5.5	5.5	0	8	4	0	0	0	0	12	3	0	0	4	4
204	Winter 2012	Early	Control	NA	25	NA	26	20	29	24	26	Hispanic	Y	F	FTIAC	FTIAC - Traditional	N	Clinical Lab Sciences (Clinic)	NA	NO	C+	N	71.0526	70.8333	70.625	Y	75	70	67.5	70	634.74	800	NA	NA	NA	NA	NA	NA	NA	NA	NA	NA	NA	NA	NA	NA	NA	NA	NA
452	Winter 2013	Late	PE	NA	23	NA	24	22	24	23	22	Black Non-Hispanic	Y	F	FTIAC	FTIAC - Traditional	N	Biology	N	NO	B	N	68.4211	70.625	70.625	Y	72.5	77.5	60	72.5	664.93	800	5	18	3	1	0	0	0	0	0	0	0	0	0	0	0	0	0
702	Winter 2014	Early	AL	1140	26	NA	26	24	31	23	23	White Non-Hispanic	N	M	FTIAC	FTIAC - Traditional	N	Simulation, Animation & Gaming	N	NO	C+	N	65.7895	70.625	70.625	Y	75	72.5	62.5	72.5	620.33	800	2	8	25	30	0	0	0	0	0	0	0	0	1	0	0	0	0
911	Winter 2016	Early	AL2	NA	22	NA	19	25	22	23	20	Hispanic	Y	F	FTIAC	FTIAC - Traditional	N	Pre-Medicine/Osteopathy	N	NO	B	N	68.5714	71.028	70.625	Y	65	75	70	72.5	667.53	800	6	15	3	10	7	0	0	0	0	0	5	10	2	0	0	0	0
1100	Winter 2017	Early	AL3	NA	22	NA	20	27	20	22	21	White Non-Hispanic	N	M	FTIAC	FTIAC - Traditional	N	Computer Science Applied	N	NO	B-	N			70.625	Y	57.5	82.5	62.5	80	645.23	800	NA	NA	NA	NA	NA	NA	NA	NA	NA	NA	NA	NA	NA	NA	NA	NA	NA
1121	Winter 2017	Early	AL3	NA	26	NA	30	24	25	23	8	Amer Indian or Alaskan Native	Y	F	FTIAC	FTIAC - Traditional	N	Biology	Y	NO	C-	N			70.625	Y	67.5	60	70	85	554.68	800	NA	NA	NA	NA	NA	NA	NA	NA	NA	NA	NA	NA	NA	NA	NA	NA	NA
938	Winter 2016	Early	AL2	1150	23	23	22	24	27	19	23	Asian	N	F	FTIAC Intl	FTIAC - Intl - no SEVIS	Y	Biology	N	NO	I	NA	68.5714	71.028	70.625	Y	70	60	65	87.5	580.24	800	NA	NA	NA	NA	NA	NA	NA	NA	NA	NA	NA	NA	NA	NA	NA	NA	NA
391	Winter 2012	NA	Control	NA	NA	NA	0	0	0	0	0	White Non-Hispanic	N	F	Transfer	Transfer - Regular	N	Clinical Lab Sciences (Clinic)	NA	NO	C	N	NA	66	70.75	Y	60	78	60	85	612.4	800	NA	NA	NA	NA	NA	NA	NA	NA	NA	NA	NA	NA	NA	NA	NA	NA	NA
701	Winter 2014	NA	AL	NA	13	NA	7	16	14	15	0	White Non-Hispanic	N	M	FTIAC	FTIAC - 21 - 23	N	Biology	Y	NO	C+	N	88.8889	70.8333	70.8333	Y	77.5	67.5	NA	67.5	637.14	800	4	12	12	5	6	20	20	0	0	0	0	12	4	0	0	0	0
437	Winter 2013	Late	PE	NA	NA	NA	0	0	0	0	0	White Non-Hispanic	N	M	Transfer	Transfer - Regular	N	Interdisc Environ Sci/Society	N	NO	B	N	71.0526	71.25	71.25	Y	62.5	85	75	62.5	682.61	800	4	16	6.5	11	3	35	20	2	0	0	0	10	7	0	0	5	0
1093	Winter 2017	Early	AL3	NA	NA	NA	NA	NA	NA	NA	NA	White Non-Hispanic	N	F	Dual Enrolled	Dual Enrolled	N	Early College Alliance	NA	YES	B-	N			71.25	Y	67.5	82.5	70	65	655.31	800	NA	NA	NA	NA	NA	NA	NA	NA	NA	NA	NA	NA	NA	NA	NA	NA	NA
700	Winter 2014	Late	AL	NA	NA	NA	0	0	0	0	0	White Non-Hispanic	N	M	Transfer	Transfer - Regular	N	Undeclared	N	NO	B-	N	73.6842	71.25	71.25	Y	67.5	77.5	75	65	647.32	800	4	11	10	5	3	15.5	0	0	0	3	10	3	4	0	0	6	0
442	Winter 2013	Early	PE	NA	22	NA	20	20	24	25	21	White Non-Hispanic	N	M	FTIAC	FTIAC - 21 - 23	N	Biology	Y	NO	B	N	76.3158	71.25	71.25	Y	67.5	82.5	67.5	67.5	677.7	800	5	14	10	15	6	22	0	0	0	0	5	4	5	0	0	10	5
902	Winter 2016	Early	AL2	NA	24	NA	26	23	25	22	27	White Non-Hispanic	N	F	Dual Enrolled	Dual Enrolled	N	Early College Alliance	NA	YES	C+	N	71.4286	70.0935	71.25	Y	72.5	75	67.5	70	630.625	800	5	12	2	12	5	15	0	0	0	0	2	0	2	0	0	0	0
905	Winter 2016	Early	AL2	NA	NA	NA	0	0	0	0	0	White Non-Hispanic	N	F	Dual Enrolled	Dual Enrolled	N	Early College Alliance	NA	YES	B	N	74.2857	70.0935	71.25	Y	60	80	75	70	677.46	800	4	11	2	8	2	0	0	0	0	0	0	2	0	0	4	1	0
1233	Fall 2017	NA	AL4	NA	20	NA	21	18	19	23	NA	White Non-Hispanic	N	F	FTIAC	FTIAC - Traditional	N	Biology	NA	NO	C+	N			71.25	Y	60	77.5	77.5	70	616.41	800
440	Winter 2013	Early	PE	NA	22	NA	23	24	20	23	23	White Non-Hispanic	N	F	FTIAC	FTIAC - Traditional	N	Clinical Lab Sciences (Clinic)	N	NO	B	N	76.3158	71.25	71.25	Y	60	75	80	70	680.49	800	NA	NA	NA	NA	NA	NA	NA	NA	NA	NA	NA	NA	NA	NA	NA	NA	NA
1185	Fall 2017	NA	AL4	NA	21	NA	21	20	21	22	NA	White Non-Hispanic	N	F	FTIAC	FTIAC - Traditional	N	Pre-Medicine/Osteopathy	NA	NO	C+	N			71.25	Y	72.5	70	70	72.5	630.64	800	5	14	2	2	5	12.5	0	0	0	0	0	0	2	0	0	0	0
449	Winter 2013	Late	PE	NA	21	NA	20	22	23	19	19	Amer Indian or Alaskan Native	Y	F	FTIAC	FTIAC - Traditional	N	Undeclared	N	NO	B	N	68.4211	71.25	71.25	Y	67.5	72.5	72.5	72.5	670.71	800	4	15	8	4	3	20	0	1	1	0	0	0	2	0	0	6	0
418	Winter 2013	Early	PE	1090	26	NA	25	27	26	25	24	White Non-Hispanic	N	F	FTIAC	FTIAC - Traditional	N	Undeclared	Y	NO	B+	N	76.3158	71.25	71.25	Y	67.5	65	75	77.5	718.6	800	6	15	10	20	0	8	8	1	0	0	0	0	0	0	5	4	7
698	Winter 2014	Late	AL	NA	20	NA	19	22	21	20	20	White Non-Hispanic	N	M	FTIAC	FTIAC - Traditional	N	Integrated Science Sec Teach	Y	NO	B	N	60.5263	71.25	71.25	Y	62.5	70	72.5	80	687.02	800	5	17	10	13	0	18	0	0	0	0	0	0	0	0	0	0	0
699	Winter 2014	Early	AL	NA	24	NA	22	26	23	25	21	White Non-Hispanic	N	M	FTIAC	FTIAC - Traditional	N	Undeclared	N	NO	C-	N	89.4737	71.25	71.25	Y	72.5	55	77.5	80	561.33	800	3	13	3	4	0	9	0	0	0	0	0	0	4	0	0	12	2
926	Winter 2016	Early	AL2	NA	23	NA	21	25	23	24	21	White Non-Hispanic	N	F	FTIAC	FTIAC - Traditional	N	Pre-Engineering	N	NO	B	N	60	71.028	71.25	Y	57.5	70	75	82.5	690.53	800	5	15	4	6	4	21	0	0	0	8	0	1	7	0	0	7	0
186	Winter 2012	Late	Control	NA	28	NA	25	29	27	31	0	White Non-Hispanic	N	M	Re-enroll Domestic	Re-enroll Domestic	N	Sports Medicine-Intent	NA	NO	B-	N	84.2105	68.5	71.375	Y	72.5	78	55	80	650.22	800	NA	NA	NA	NA	NA	NA	NA	NA	NA	NA	NA	NA	NA	NA	NA	NA	NA
60	Winter 2011	Early	Control	NA	21	NA	20	17	26	19	0	White Non-Hispanic	N	F	FTIAC	FTIAC - Traditional	N	Biology	N	NO	B	N	NA	NA	71.875	Y	72.5	72.5	77.5	65	806.616	950	NA	NA	NA	NA	NA	NA	NA	NA	NA	NA	NA	NA	NA	NA	NA	NA	NA
1236	Fall 2017	NA	AL4	NA	22	NA	22	21	24	19	NA	Hispanic	Y	F	FTIAC	FTIAC - Traditional	N	Biology	NA	NO	B	N			71.875	Y	67.5	75	77.5	67.5	666.11	800	6	15	1	2	1	7	0	0	0	0	0	4	0	0	0	3	1
697	Winter 2014	Late	AL	NA	NA	NA	0	0	0	0	0	White Non-Hispanic	N	F	Second Bach	Second Bach - Domestic	N	Biology	N	NO	B	N	73.6842	71.875	71.875	Y	75	77.5	65	70	679.62	800	1	5	15	0	3	45	0	0	0	20	0	3	10	0	0	8	0
696	Winter 2014	Late	AL	NA	NA	NA	0	0	0	0	0	White Non-Hispanic	N	F	Transfer	Transfer - Regular	N	Communication	N	NO	B	N	63.1579	71.875	71.875	Y	80	67.5	70	70	669.46	800	4	14	10	8	5	20	0	0	0	0	0	5	5	0	0	3	0
59	Winter 2011	Early	Control	NA	NA	NA	0	0	0	0	0	White Non-Hispanic	N	F	Transfer	Transfer - Regular	N	Biology - Teaching	NA	NO	B	N	NA	NA	71.875	Y	90	55	70	72.5	815.35	950	NA	NA	NA	NA	NA	NA	NA	NA	NA	NA	NA	NA	NA	NA	NA	NA	NA
430	Winter 2013	Early	PE	NA	NA	NA	0	0	0	0	0	White Non-Hispanic	N	F	Transfer	Transfer - Regular	N	Undeclared	NA	NO	B+	N	76.3158	71.875	71.875	Y	75	70	70	72.5	703.5	800	3	12	18	8	5	16	0	0	0	0	6	2	2	0	0	0	0
1097	Winter 2017	Early	AL3	1100	23	NA	22	22	23	25	21	White Non-Hispanic	N	F	PostBach	PostBach - NonDegree	N	Undeclared	NA	NO	B-	N			71.875	Y	75	70	70	72.5	647.73	800	1	3	8	0	NA	NA	NA	NA	NA	NA	NA	NA	NA	NA	NA	NA	NA
903	Winter 2016	Early	AL2	NA	NA	NA	0	0	0	0	0	Hispanic	Y	F	Transfer	Transfer - Regular	N	Interdisc Environ Sci/Society	N	NO	B	N	74.2857	76.6355	71.875	Y	72.5	67.5	75	72.5	670.695	800	5	12	3	8	6	30	0	10	10	1	0	0	3	0	0	5	0
1217	Fall 2017	NA	AL4	1120	NA	24	NA	NA	NA	NA	NA	Hispanic	Y	M	Dual Enrolled	Dual Enrolled	N	Early College Alliance	NA	YES	B	N			71.875	Y	75	70	67.5	75	672.64	800	4	12	4	5	1.25	24	0	0	0	0	0	0	5	0	0	0	0
422	Winter 2013	Late	PE	NA	21	NA	21	20	23	21	19	White Non-Hispanic	N	F	FTIAC	FTIAC - Traditional	N	Pre-Veterinary	NA	NO	B+	N	76.3158	71.875	71.875	Y	72.5	70	70	75	712.8	800	4	15	38	3	0	0	0	0	0	0	0	0	5	0	0	1	0
1094	Winter 2017	Early	AL3	NA	23	NA	25	21	24	22	24	Black Non-Hispanic	Y	F	FTIAC	FTIAC - Traditional	N	Undeclared	N	NO	B-	N			71.875	Y	57.5	72.5	82.5	75	652.39	800	NA	NA	NA	NA	NA	NA	NA	NA	NA	NA	NA	NA	NA	NA	NA	NA	NA
910	Winter 2016	Early	AL2	NA	21	NA	21	24	17	23	21	White Non-Hispanic	N	M	FTIAC	FTIAC - Traditional	N	Exercise Science	N	NO	B	N	62.8571	69.1589	71.875	Y	70	72.5	67.5	77.5	679.15	800	4	14	1	10	4	26	19	0	0	0	0	4	5	0	0	5	4
695	Winter 2014	Early	AL	NA	19	NA	18	20	16	21	18	Black Non-Hispanic	Y	F	FTIAC	FTIAC - Traditional	N	Pre-Pharmacy	Y	NO	B	N	65.7895	71.875	71.875	Y	65	77.5	67.5	77.5	688.35	800	6	15	5	4	4	20	20	0	0	0	0	0	1	0	0	3	0
1163	Fall 2017	NA	AL4	NA	28	NA	26	27	31	28	NA	White Non-Hispanic	N	M	FTIAC	FTIAC - Traditional	N	Exploratory	NA	NO	B	N			71.875	Y	52.5	82.5	75	77.5	667.4	800	5	15	3	10	4	0	0	0	0	0	0	5	5	0	0	2	0
256	Winter 2012	NA	Control	NA	20	NA	16	23	20	24	15	White Non-Hispanic	N	M	Transfer	Transfer - Intl - no SEVIS	Y	Undeclared	N	NO	D-	Y	76.3158	68.5	72	Y	65	60.5	80	82.5	500.13	800	NA	NA	NA	NA	NA	NA	NA	NA	NA	NA	NA	NA	NA	NA	NA	NA	NA
58	Winter 2011	Early	Control	NA	21	NA	26	24	19	25	25	White Non-Hispanic	N	M	Transfer	Transfer - Regular	N	Undeclared	N	NO	B	N	NA	NA	72.5	Y	77.5	77.5	77.5	57.5	818.589	950	NA	NA	NA	NA	NA	NA	NA	NA	NA	NA	NA	NA	NA	NA	NA	NA	NA
691	Winter 2014	Late	AL	1040	20	NA	15	19	24	21	0	White Non-Hispanic	N	F	Transfer	Transfer - Regular	N	Nursing Intent	N	NO	B-	N	78.9474	72.5	72.5	Y	92.5	67.5	70	60	648.57	800	2	9	3	6	6	40	0	1	1	48	0	3	10	0	0	5	0
463	Winter 2013	Late	PE	NA	23	NA	24	18	27	23	0	White Non-Hispanic	N	F	Transfer	Transfer - Regular	N	Biology	N	NO	B-	N	76.3158	72.5	72.5	Y	80	77.5	72.5	60	657.25	800	4	13	5	9	1	27.5	0	0	0	0	0	6.5	10	0	0	2	0
57	Winter 2011	Early	Control	NA	24	NA	20	22	24	18	0	White Non-Hispanic	N	M	Transfer	Transfer - Regular	N	Undeclared	N	NO	B-	N	NA	NA	72.5	Y	75	75	77.5	62.5	779.173	950	NA	NA	NA	NA	NA	NA	NA	NA	NA	NA	NA	NA	NA	NA	NA	NA	NA
56	Winter 2011	Early	Control	NA	22	NA	20	20	22	24	19	Not Reported	NA	F	FTIAC	FTIAC - Traditional	N	Pre-Dentistry	NA	NO	B	N	NA	NA	72.5	Y	72.5	75	80	62.5	811.25	950	NA	NA	NA	NA	NA	NA	NA	NA	NA	NA	NA	NA	NA	NA	NA	NA	NA
692	Winter 2014	Early	AL	NA	21	NA	22	17	22	24	22	White Non-Hispanic	N	M	Re-enroll Domestic	Re-enroll Domestic	N	Sports Medicine-Intent	N	NO	B-	N	73.6842	72.5	72.5	Y	70	80	75	65	661.1	800	2	9	1	1	4	40	0	0	0	1	1	1	1	0	0	6	0
420	Winter 2013	Early	PE	1010	26	NA	23	26	28	27	23	White Non-Hispanic	N	M	FTIAC	FTIAC - Traditional	N	Biology	Y	NO	B+	N	78.9474	72.5	72.5	Y	57.5	75	87.5	70	715.31	800	4	12	3	2	0	0	0	0	0	0	0	2	1	0	0	6.5	0
1260	Fall 2017	NA	AL4	NA	24	NA	21	26	28	25	19	White Non-Hispanic	N	M	FTIAC	FTIAC - Traditional	N	Integrated Science Sec Teach	Y	NO	B-	N			72.5	Y	77.5	77.5	62.5	72.5	653.02	800	5	16	2	10	1	25	0	4	4	0	0	0	2	0	4	4	12
898	Winter 2016	Late	AL2	NA	25	NA	26	25	27	23	25	White Non-Hispanic	N	M	FTIAC	FTIAC - Traditional	N	Pre-Medicine/Osteopathy	N	NO	C-	N	71.4286	70.0935	72.5	Y	65	77.5	75	72.5	575.35	800	6	14	10	20	4	0	0	0	0	0	0	24	12	0	0	1	0
693	Winter 2014	Early	AL	NA	24	NA	27	24	21	24	0	White Non-Hispanic	N	F	FTIAC	FTIAC - Traditional	N	Exercise Science-Intent	N	NO	B	N	76.3158	72.5	72.5	Y	65	75	77.5	72.5	680.1	800	5	16	2	10	5	15	0	3	3	0	0	10	10	0	4	6	6
426	Winter 2013	Late	PE	NA	26	NA	28	24	28	29	26	White Non-Hispanic	N	F	FTIAC	FTIAC - Traditional	N	Language, Literature and Writg	N	NO	B+	N	78.9474	72.5	72.5	Y	55	82.5	77.5	75	708.69	800	5	14	6	12	0	20	0	0	0	0	0	0	3	0	0	2	2
453	Winter 2013	Early	PE	NA	NA	NA	0	0	0	0	0	White Non-Hispanic	N	M	FTIAC	FTIAC - 21 - 23	N	Undeclared	NA	NO	B	N	78.9474	72.5	72.5	Y	57.5	72.5	85	75	663.26	800	5	13	10	10	6	0	0	0	0	0	0	0	4	0	0	6	0
1257	Fall 2017	NA	AL4	1110	NA	24	NA	NA	NA	NA	NA	White Non-Hispanic	N	F	FTIAC	FTIAC - Traditional	N	Nursing Intent	NA	NO	B	N			72.5	Y	77.5	62.5	72.5	77.5	665.52	800	5	14	1.5	3	8	25	0	0	0	0	3	8	5	0	0	0	0
694	Winter 2014	Early	AL	NA	NA	NA	0	0	0	0	0	White Non-Hispanic	N	F	Transfer	Transfer - Regular	N	Interdisc Environ Sci/Society	N	NO	B+	N	68.4211	72.5	72.5	Y	67.5	72.5	67.5	82.5	595.9	800	NA	NA	NA	NA	NA	NA	NA	NA	NA	NA	NA	NA	NA	NA	NA	NA	NA
919	Winter 2016	Early	AL2	NA	25	NA	22	24	32	22	20	Black Non-Hispanic	Y	F	FTIAC	FTIAC - Traditional	N	Biology	N	NO	C	N	71.4286	72.8972	72.5	Y	67.5	67.5	70	85	586.645	800	NA	NA	NA	NA	NA	NA	NA	NA	NA	NA	NA	NA	NA	NA	NA	NA	NA
927	Winter 2016	Early	AL2	NA	20	NA	17	23	18	22	18	Black Non-Hispanic	Y	F	FTIAC	FTIAC - Traditional	N	Pre-Medicine/Osteopathy	N	NO	B-	N	74.2857	79.4393	72.5	Y	57.5	62.5	80	90	659.395	800	6	18	15	30	10	31	0	0	0	0	0	0	5	0	0	4	2.5
142	Winter 2011	Early	Control	NA	24	NA	26	18	29	23	21	White Non-Hispanic	N	M	FTIAC	FTIAC - Traditional	N	Biochemistry/Toxicology	N	NO	F	Y	NA	NA	72.5333	Y	72.5	77.5	67.6	NA	418.096	950	NA	NA	NA	NA	NA	NA	NA	NA	NA	NA	NA	NA	NA	NA	NA	NA	NA
244	Winter 2012	Early	Control	NA	21	NA	19	24	21	18	19	White Non-Hispanic	N	F	Transfer	Transfer - Regular	N	Undeclared	N	NO	C	N	81.5789	72.6667	72.625	Y	75	63	80	72.5	601.41	800	NA	NA	NA	NA	NA	NA	NA	NA	NA	NA	NA	NA	NA	NA	NA	NA	NA
361	Winter 2012	Early	Control	NA	NA	NA	0	0	0	0	0	Asian	N	F	Transfer	Transfer - Non-Matric	N	Undeclared	NA	NO	C+	N	NA	71	72.625	Y	62.5	73	77.5	77.5	627.84	800	NA	NA	NA	NA	NA	NA	NA	NA	NA	NA	NA	NA	NA	NA	NA	NA	NA
461	Winter 2013	Early	PE	NA	NA	NA	0	0	0	0	0	White Non-Hispanic	N	F	Transfer	Transfer - Regular	N	General Biochemistry	N	NO	B-	N	84.2105	73.125	73.125	Y	72.5	72.5	90	57.5	658.12	800	3	12	4	6	0	35	0	0	0	0	0	2	3	0	0	6	0
55	Winter 2011	Early	Control	NA	NA	NA	0	0	0	0	0	Black Non-Hispanic	Y	M	Re-enroll Domestic	Re-enroll Domestic	N	Undeclared	N	NO	C-	N	NA	NA	73.125	Y	72.5	82.5	77.5	60	675.937	950	NA	NA	NA	NA	NA	NA	NA	NA	NA	NA	NA	NA	NA	NA	NA	NA	NA
886	Winter 2016	Early	AL2	NA	24	NA	24	24	25	25	0	White Non-Hispanic	N	M	FTIAC	FTIAC - Traditional	N	Undeclared	N	NO	B	N	77.1429	72.8972	73.125	Y	62.5	80	85	65	683.725	800	5	14	2	3	7	12	0	0	0	0	0	2	3	0	0	5	0
54	Winter 2011	Early	Control	NA	27	NA	30	27	28	25	29	Not Reported	NA	F	Transfer	Transfer - Regular	N	Secondary Education-Intent	N	NO	C	N	NA	NA	73.125	Y	80	65	77.5	70	713.181	950	NA	NA	NA	NA	NA	NA	NA	NA	NA	NA	NA	NA	NA	NA	NA	NA	NA
690	Winter 2014	Early	AL	NA	19	NA	20	17	22	20	19	Black Non-Hispanic	Y	F	FTIAC	FTIAC - Traditional	N	Biology	Y	NO	B+	N	65.7895	73.125	73.125	Y	80	80	60	72.5	695.44	800	4	12	10	3	0	0	0	0	0	0	0	0	0	0	0	2	0
893	Winter 2016	Early	AL2	NA	27	NA	27	25	32	26	25	White Non-Hispanic	N	F	FTIAC	FTIAC - Traditional	N	Biology	N	NO	B	N	77.1429	73.8318	73.125	Y	75	72.5	72.5	72.5	685.45	800	6	16	3	5	0	15	0	0	0	0	0	0	1	0	0	7	0
901	Winter 2016	Early	AL2	NA	21	NA	22	20	19	21	0	White Non-Hispanic	N	M	FTIAC	FTIAC - Traditional	N	Computer Science Applied	Y	NO	B	N	74.2857	77.5701	73.125	Y	67.5	67.5	80	77.5	682.805	800	5	15	12.5	22.5	2	30	30	0	0	0	5	5	5	0	0	10	0
1177	Fall 2017	NA	AL4	1130	NA	25	NA	NA	NA	NA	NA	Black Non-Hispanic	Y	F	FTIAC	FTIAC - Traditional	N	Pre-Medicine/Osteopathy	NA	NO	C	N			73.125	Y	55	85	72.5	80	605.12	800	6	15	5	6	0	22.5	0	0	0	0	0	0	2	0	0	3	0
1099	Winter 2017	Early	AL3	NA	25	NA	28	25	24	26	25	White Non-Hispanic	N	F	FTIAC	FTIAC - Traditional	N	Exercise Science-Intent	NA	NO	B-	N			73.125	Y	55	75	82.5	80	646.59	800	5	16	4	10	NA	NA	NA	NA	NA	NA	NA	NA	NA	NA	NA	NA	NA
345	Winter 2012	Early	Control	NA	NA	NA	29	22	25	22	27	White Non-Hispanic	N	F	Dual Enrolled	Dual Enrolled	N	Early College Alliance	NA	YES	B-	N	NA	72.6667	73.25	Y	70	65.5	82.5	75	661.94	800	NA	NA	NA	NA	NA	NA	NA	NA	NA	NA	NA	NA	NA	NA	NA	NA	NA
201	Winter 2012	Early	Control	NA	25	NA	24	23	27	26	25	White Non-Hispanic	N	F	FTIAC	FTIAC - Traditional	N	Integrated Science Sec Teach	Y	NO	B-	N	73.6842	71.8333	73.25	Y	67.5	75.5	72.5	77.5	647.35	800	NA	NA	NA	NA	NA	NA	NA	NA	NA	NA	NA	NA	NA	NA	NA	NA	NA
216	Winter 2012	Late	Control	NA	23	NA	23	23	24	23	19	White Non-Hispanic	N	F	FTIAC	FTIAC - Traditional	N	Pre-Medicine/Osteopathy	Y	NO	C	N	73.6842	71.8333	73.25	Y	67.5	73	75	77.5	596.46	800	NA	NA	NA	NA	NA	NA	NA	NA	NA	NA	NA	NA	NA	NA	NA	NA	NA
894	Winter 2016	Late	AL2	NA	29	NA	33	24	31	26	30	White Non-Hispanic	N	F	FTIAC	FTIAC - Traditional	N	Undeclared	N	NO	C-	N	NA	NA	73.3333	Y	72.5	77.5	70	NA	556.145	800	5	12	5	10	5	25	0	0	0	0	0	10	5	0	0	0	0
164	Winter 2011	Late	Control	NA	NA	NA	0	0	0	0	0	White Non-Hispanic	N	F	GR New App	GR New App	N	Prof Cert Secondary Ed	NA	NO	W	Y	NA	NA	73.75	N	77.5	70	NA	NA	401.904	950	NA	NA	NA	NA	NA	NA	NA	NA	NA	NA	NA	NA	NA	NA	NA	NA	NA
629	Winter 2014	Late	AL	NA	21	NA	24	18	19	23	24	White Non-Hispanic	N	M	FTIAC	FTIAC - Traditional	N	Pre-Chiropractic	Y	NO	F	Y	NA	NA	73.75	N	60	87.5	NA	NA	293.96	800	6	15	4	10	0	0	0	0	0	0	0	0	5	0	0	0	6
455	Winter 2013	Early	PE	NA	28	NA	29	26	33	24	26	White Non-Hispanic	N	F	FTIAC	FTIAC - Traditional	N	Pre-Medicine/Osteopathy	N	NO	B-	N	84.2105	73.75	73.75	Y	70	70	87.5	67.5	661.05	800	5	15	2	2	4	50	0	0	0	0	0	2	2	0	0	7	0
896	Winter 2016	Early	AL2	NA	22	NA	20	18	24	24	21	White Non-Hispanic	N	F	FTIAC	FTIAC - Traditional	N	Biology	N	NO	B+	N	71.4286	72.8972	73.75	Y	70	82.5	65	77.5	698.63	800	6	15	3	10	5	12	0	1.5	0	0	3	5	3	0	2	3	0
897	Winter 2016	Late	AL2	NA	23	NA	21	27	22	21	19	Hispanic	Y	F	FTIAC	FTIAC - Traditional	N	Professional Chemistry	N	NO	B+	N	74.2857	73.8318	73.75	Y	65	80	72.5	77.5	696.25	800	NA	NA	NA	NA	NA	NA	NA	NA	NA	NA	NA	NA	NA	NA	NA	NA	NA
899	Winter 2016	Early	AL2	NA	26	NA	24	28	26	27	21	White Non-Hispanic	N	M	FTIAC	FTIAC - Traditional	N	Music	N	NO	B-	N	91.4286	76.6355	73.75	Y	75	57.5	85	77.5	658.73	800	6	15	8	21	0	13	0	0	0	0	0	0	6	0	0	0	10
689	Winter 2014	Early	AL	NA	NA	NA	0	0	0	0	0	White Non-Hispanic	N	M	Second Bach	Second Bach - Domestic	N	Biology	N	NO	B	N	63.1579	73.75	73.75	Y	70	70	75	80	688.4	800	3	12	10	2	7	20	0	6	6	0	0	10	6	0	0	6	0
285	Winter 2012	Early	Control	NA	18	NA	18	16	17	19	17	White Non-Hispanic	N	M	FTIAC	FTIAC - Traditional	N	Pre-Medicine/Osteopathy	N	NO	B-	N	76.3158	74.3333	73.875	Y	75	68	80	72.5	646.58	800	NA	NA	NA	NA	NA	NA	NA	NA	NA	NA	NA	NA	NA	NA	NA	NA	NA
141	Winter 2011	Early	Control	1250	29	NA	31	29	33	29	30	White Non-Hispanic	N	F	FTIAC	FTIAC - Traditional	N	Sports Medicine-Intent	NA	NO	B	N	NA	NA	74.1667	Y	72.5	NA	87.5	62.5	821.282	950	NA	NA	NA	NA	NA	NA	NA	NA	NA	NA	NA	NA	NA	NA	NA	NA	NA
856	Winter 2016	Late	AL2	NA	25	NA	23	28	20	30	23	Two or More Races	NA	F	Transfer	Transfer - Regular	N	Exercise Science-Intent	Y	NO	B	N	82.8571	74.7664	74.375	Y	72.5	92.5	80	52.5	662	800	7	17	2	18	7	32	12	0	0	0	0	0	2	8	8	2	0
53	Winter 2011	Late	Control	NA	NA	NA	0	0	0	0	0	White Non-Hispanic	N	F	Transfer	Transfer - Regular	N	Clinical Lab Sciences (Clinic)	Y	NO	B	N	NA	NA	74.375	Y	82.5	80	72.5	62.5	834	950	NA	NA	NA	NA	NA	NA	NA	NA	NA	NA	NA	NA	NA	NA	NA	NA	NA
429	Winter 2013	Early	PE	NA	NA	NA	0	0	0	0	0	White Non-Hispanic	N	F	Dual Enrolled	Dual Enrolled	N	Early College Alliance	NA	YES	B+	N	71.0526	74.375	74.375	Y	80	82.5	72.5	62.5	706.3	800	3	12	5	15	6	3	0	0	0	0	0	3	7	0	21	0	0
52	Winter 2011	Late	Control	NA	23	NA	21	26	21	25	0	White Non-Hispanic	N	M	FTIAC	FTIAC - Traditional	N	Chemistry	Y	NO	B	N	NA	NA	74.375	Y	77.5	80	77.5	62.5	801.758	950	NA	NA	NA	NA	NA	NA	NA	NA	NA	NA	NA	NA	NA	NA	NA	NA	NA
688	Winter 2014	Early	AL	NA	21	NA	19	20	25	23	0	Black Non-Hispanic	Y	F	FTIAC	FTIAC - Traditional	N	Biology	N	NO	B	N	68.4211	74.375	74.375	Y	72.5	85	67.5	72.5	676.58	800	6	16	14	35	1	0	0	0	0	0	0	0	2	0	8	5	4
51	Winter 2011	Late	Control	NA	26	NA	21	27	27	29	19	White Non-Hispanic	N	M	FTIAC	FTIAC - Traditional	N	Undeclared	N	NO	D	Y	NA	NA	74.375	Y	70	80	75	72.5	642.361	950	NA	NA	NA	NA	NA	NA	NA	NA	NA	NA	NA	NA	NA	NA	NA	NA	NA
891	Winter 2016	Early	AL2	NA	NA	NA	0	0	0	0	0	White Non-Hispanic	N	F	Re-enroll Domestic	Re-enroll Domestic	N	Clinical Lab Sciences (Clinic)	N	NO	B+	N	77.1429	76.6355	74.375	Y	80	65	80	72.5	706.02	800	3	9	2	2	6	25	0	0	0	0	4	2	6	0	0	3	0
50	Winter 2011	Early	Control	NA	NA	NA	0	0	0	0	0	White Non-Hispanic	N	F	Transfer	Transfer - Regular	N	Biology	N	NO	B+	N	NA	NA	74.375	Y	75	60	90	72.5	850.043	950	NA	NA	NA	NA	NA	NA	NA	NA	NA	NA	NA	NA	NA	NA	NA	NA	NA
686	Winter 2014	Early	AL	NA	21	NA	24	19	21	21	0	White Non-Hispanic	N	M	FTIAC	FTIAC - Traditional	N	Sports Medicine-Intent	N	NO	B	N	73.6842	74.375	74.375	Y	75	80	65	77.5	682.75	800	5	15	4	6	3.2	12	0	0	0	0	0	15	7	0	0	0	3
687	Winter 2014	Late	AL	NA	21	NA	20	22	18	24	21	White Non-Hispanic	N	F	Transfer	Transfer - Regular	N	General Science	N	NO	B	N	76.3158	74.375	74.375	Y	72.5	72.5	75	77.5	678.87	800	4	12	6	15	0	15	0	0	0	0	0	0	2	0	0	6	0
1089	Winter 2017	Early	AL3	NA	28	NA	31	25	30	27		White Non-Hispanic	N	F	FTIAC	FTIAC - Traditional	N	Exercise Science-Intent	N	NO	B	N			74.375	Y	77.5	62.5	80	77.5	662.24	800	6	15	3	2	NA	NA	NA	NA	NA	NA	NA	NA	NA	NA	NA	NA	NA
892	Winter 2016	Early	AL2	NA	26	NA	28	27	26	23	26	White Non-Hispanic	N	F	FTIAC	FTIAC - Traditional	N	Biology	N	NO	B+	N	82.8571	76.6355	74.375	Y	67.5	65	87.5	77.5	696.785	800	NA	NA	NA	NA	NA	NA	NA	NA	NA	NA	NA	NA	NA	NA	NA	NA	NA
1092	Winter 2017	Early	AL3	NA	24	NA	25	20	25	24	23	White Non-Hispanic	N	M	FTIAC	FTIAC - Traditional	N	Information Assurance	N	NO	B-	N			74.375	Y	72.5	72.5	67.5	85	656.72	800	6	15	2	10.5	NA	NA	NA	NA	NA	NA	NA	NA	NA	NA	NA	NA	NA
213	Winter 2012	Early	Control	0970	23	NA	20	25	24	24	17	White Non-Hispanic	N	M	FTIAC	FTIAC - Traditional	N	Business Administration-Undecl	N	NO	B	N	76.3158	75.1667	74.5	Y	67.5	80.5	77.5	72.5	681.63	800	NA	NA	NA	NA	NA	NA	NA	NA	NA	NA	NA	NA	NA	NA	NA	NA	NA
236	Winter 2012	Late	Control	NA	22	NA	22	21	20	24	20	Black Non-Hispanic	Y	M	FTIAC	FTIAC - Traditional	N	Pre-Medicine/Osteopathy	Y	NO	C+	N	64.2857	74.3333	74.5	Y	72.5	75.5	75	75	624.21	800	NA	NA	NA	NA	NA	NA	NA	NA	NA	NA	NA	NA	NA	NA	NA	NA	NA
357	Winter 2012	NA	Control	NA	NA	NA	0	0	0	0	0	White Non-Hispanic	N	F	Transfer	Transfer - Regular	N	Psychology	Y	NO	C	N	NA	72.6667	74.5	Y	75	70.5	72.5	80	613.23	800	NA	NA	NA	NA	NA	NA	NA	NA	NA	NA	NA	NA	NA	NA	NA	NA	NA
383	Winter 2012	Early	Control	NA	NA	NA	0	0	0	0	0	White Non-Hispanic	N	M	Transfer	Transfer - Regular	N	Clinical Lab Sciences (Clinic)	NA	NO	W	Y	NA	75	75	N	75	NA	NA	NA	179.16	800	NA	NA	NA	NA	NA	NA	NA	NA	NA	NA	NA	NA	NA	NA	NA	NA	NA
1086	Winter 2017	Early	AL3	NA	19	NA	21	18	23	18	21	Not Reported	NA	F	FTIAC	FTIAC - Traditional	N	Undeclared	N	NO	B	N			75	Y	75	80	75	70	673.84	800	5	14	4	3	NA	NA	NA	NA	NA	NA	NA	NA	NA	NA	NA	NA	NA
49	Winter 2011	Early	Control	NA	NA	NA	0	0	0	0	0	White Non-Hispanic	N	M	Transfer	Transfer - Regular	N	General Biochemistry	NA	NO	B+	N	NA	NA	75	Y	67.5	72.5	87.5	72.5	842.25	950	NA	NA	NA	NA	NA	NA	NA	NA	NA	NA	NA	NA	NA	NA	NA	NA	NA
446	Winter 2013	Early	PE	1130	27	NA	23	29	22	35	23	Asian	N	M	FTIAC Intl	FTIAC - Intl - no SEVIS	Y	Pre-Medicine/Osteopathy	NA	NO	B	N	73.6842	75	75	Y	77.5	70	77.5	75	672.4	800	NA	NA	NA	NA	NA	NA	NA	NA	NA	NA	NA	NA	NA	NA	NA	NA	NA
1088	Winter 2017	Early	AL3	NA	22	NA	21	24	23	21	22	White Non-Hispanic	N	F	FTIAC	FTIAC - Traditional	N	Exercise Science-Intent	Y	NO	B	N			75	Y	62.5	80	82.5	75	665.78	800	6	16	2	20	NA	NA	NA	NA	NA	NA	NA	NA	NA	NA	NA	NA	NA
1107	Winter 2017	Early	AL3	NA	24	NA	26	20	28	22	22	Black Non-Hispanic	Y	F	FTIAC	FTIAC - Traditional	N	Clinical Lab Sciences (Clinic)	Y	NO	C+	N			75	Y	60	80	85	75	623.02	800	5	14	2.5	5.5	NA	NA	NA	NA	NA	NA	NA	NA	NA	NA	NA	NA	NA
1084	Winter 2017	Early	AL3	NA	17	NA	16	16	17	21	13	White Non-Hispanic	N	F	FTIAC	FTIAC - Traditional	N	Anthropology	N	NO	B	N			75	Y	70	87.5	65	77.5	684	800	NA	NA	NA	NA	NA	NA	NA	NA	NA	NA	NA	NA	NA	NA	NA	NA	NA
685	Winter 2014	Early	AL	NA	30	NA	28	31	31	28	26	White Non-Hispanic	N	M	FTIAC	FTIAC - Traditional	N	Exercise Science-Intent	N	NO	B-	N	78.9474	75	75	Y	75	75	72.5	77.5	650.11	800	NA	NA	NA	NA	NA	NA	NA	NA	NA	NA	NA	NA	NA	NA	NA	NA	NA
916	Winter 2016	Early	AL2	NA	30	NA	0	0	0	0	0	White Non-Hispanic	N	M	Re-enroll Domestic	Re-enroll Domestic	N	Mathematics	N	NO	C	N	62.8571	75.7009	75	Y	70	72.5	65	92.5	591.7	800	4	12	7	5	4	30	30	3	3	0	0	0	10	0	0	5	0
1022	Winter 2016	Late	AL2	NA	NA	NA	0	0	0	0	0	White Non-Hispanic	N	F	FTIAC	FTIAC - Traditional	N	Biology	N	NO	#N/A	NA	NA	NA	75	N	NA	75	NA	NA	NA	800	NA	NA	NA	NA	NA	NA	NA	NA	NA	NA	NA	NA	NA	NA	NA	NA	NA
684	Winter 2014	Early	AL	NA	26	NA	25	24	26	29	25	White Non-Hispanic	N	F	FTIAC	FTIAC - Traditional	N	Biology	N	NO	B	N	78.9474	75.625	75.625	Y	80	77.5	80	65	681.46	800	3	13	15	15	0	0	0	0	0	0	0	2	3	0	0	5	0
48	Winter 2011	Early	Control	NA	NA	NA	0	0	0	0	0	White Non-Hispanic	N	F	Transfer	Transfer - Regular	N	Biology	NA	NO	B	N	NA	NA	75.625	Y	80	82.5	72.5	67.5	835.5	950	NA	NA	NA	NA	NA	NA	NA	NA	NA	NA	NA	NA	NA	NA	NA	NA	NA
871	Winter 2016	Late	AL2	NA	27	NA	24	27	28	28	23	White Non-Hispanic	N	M	FTIAC	FTIAC - Traditional	N	Psychology	N	NO	B-	N	85.7143	75.7009	75.625	Y	75	75	85	67.5	648.18	800	6	15	5	6	1	20	0	0	0	0	0	0	2	0	0	3	0
878	Winter 2016	Late	AL2	NA	NA	NA	0	0	0	0	0	Hispanic	Y	F	Transfer	Transfer - Regular	N	Clinical Lab Sciences (Clinic)	N	NO	C	N	82.8571	75.7009	75.625	Y	80	77.5	75	70	612.88	800	NA	NA	NA	NA	NA	NA	NA	NA	NA	NA	NA	NA	NA	NA	NA	NA	NA
435	Winter 2013	Early	PE	NA	NA	NA	0	0	0	0	0	Asian	N	F	Transfer	Transfer - Intl - no SEVIS	Y	Biology	NA	NO	B	N	73.6842	75.625	75.625	Y	82.5	72.5	75	72.5	685.41	800	3	10	25	10	5	26	0	0	0	0	0	10	5	0	0	3	0
881	Winter 2016	Late	AL2	NA	27	NA	26	27	31	23	25	Hispanic	Y	F	FTIAC	FTIAC - Traditional	N	General Biochemistry	N	NO	B-	N	85.7143	78.5047	75.625	Y	65	82.5	82.5	72.5	647.7	800	6	15	1	1	0	25	0	0	0	0	0	0	3	0	20	12	12
436	Winter 2013	Early	PE	NA	21	NA	20	18	22	24	17	White Non-Hispanic	N	M	FTIAC	FTIAC - Traditional	N	Undeclared	Y	NO	B	N	76.3158	75.625	75.625	Y	80	90	57.5	75	684.86	800	5	14	5	7	0.5	0	0	3	3	0	4	1	3	0	0	3	0
887	Winter 2016	Early	AL2	NA	25	NA	26	24	24	25	23	White Non-Hispanic	N	F	FTIAC	FTIAC - Traditional	N	Physics-Research	N	NO	B	N	80	75.7009	75.625	Y	75	75	77.5	75	666.04	800	4	12	3	3	1	6	0	0	0	0	0	0	3	0	0	4	0
888	Winter 2016	Early	AL2	NA	NA	NA	0	0	0	0	0	White Non-Hispanic	N	F	Transfer	Transfer - Regular	N	Biology	N	NO	C+	N	77.1429	81.3084	75.625	Y	62.5	77.5	87.5	75	632.215	800	4	12	7	12	2	0	0	0	0	0	0	0	6	0	0	7	0
363	Winter 2012	Early	Control	NA	NA	NA	33	22	33	34	30	White Non-Hispanic	N	F	Dual Enrolled	Dual Enrolled	N	Early College Alliance	NA	YES	C+	N	NA	74.1667	75.625	Y	75	75	72.5	80	638.51	800	NA	NA	NA	NA	NA	NA	NA	NA	NA	NA	NA	NA	NA	NA	NA	NA	NA
1085	Winter 2017	Early	AL3	NA	24	NA	24	30	21	23		Not Reported	NA	F	FTIAC	FTIAC - Traditional	N	Pre-Dentistry	Y	NO	B	N			75.625	Y	65	82.5	75	80	677.5	800	NA	NA	NA	NA	NA	NA	NA	NA	NA	NA	NA	NA	NA	NA	NA	NA	NA
424	Winter 2013	Early	PE	NA	27	NA	28	23	28	28	0	White Non-Hispanic	N	F	FTIAC	FTIAC - Traditional	N	Undeclared	N	NO	B+	N	76.3158	75.625	75.625	Y	57.5	82.5	82.5	80	710.47	800	4	14	4	3	5.5	22	0	0	0	0	0	1	4	0	0	1	0
1220	Fall 2017	NA	AL4	NA	22	NA	22	21	21	22	NA	Black Non-Hispanic	Y	M	FTIAC	FTIAC - Traditional	N	Biology	NA	NO	C+	N			75.625	Y	62.5	77.5	80	82.5	628.7	800	4	NA	3	0	3	25	0	0	0	0	0	0	1	0	0	10	0
909	Winter 2016	Early	AL2	NA	20	NA	19	18	22	21	20	White Non-Hispanic	N	M	FTIAC	FTIAC - Traditional	N	Exercise Science-Intent	N	NO	B+	N	62.8571	76.6355	75.625	Y	75	75	60	92.5	708.66	800	5	16	4	14	0	17	0	0	0	0	0	0	2	0	0	12	2
683	Winter 2014	Late	AL	NA	NA	NA	0	0	0	0	0	White Non-Hispanic	N	F	Transfer	Transfer - Regular	N	Physics	N	NO	B	N	83.3333	75.8333	75.8333	Y	62.5	NA	82.5	82.5	676.47	800	NA	NA	NA	NA	NA	NA	NA	NA	NA	NA	NA	NA	NA	NA	NA	NA	NA
646	Winter 2014	Late	AL	NA	NA	NA	0	0	0	0	0	Asian	N	M	Second Bach	Second Bach - Domestic	N	Biology	N	NO	F	Y	NA	NA	76.25	N	77.5	75	NA	NA	297.4	800	NA	NA	NA	NA	NA	NA	NA	NA	NA	NA	NA	NA	NA	NA	NA	NA	NA
1090	Winter 2017	Early	AL3	NA	NA	NA	NA	NA	NA	NA	NA	White Non-Hispanic	N	F	Dual Enrolled	Dual Enrolled	N	Early College Alliance	NA	YES	B-	N			76.25	Y	80	90	80	55	660.77	800	5	12	10	8	NA	NA	NA	NA	NA	NA	NA	NA	NA	NA	NA	NA	NA
47	Winter 2011	Early	Control	NA	NA	NA	0	0	0	0	0	Hispanic	Y	M	Transfer	Transfer - Regular	N	Secondary Education-Intent	NA	NO	B	N	NA	NA	76.25	Y	82.5	82.5	75	65	790.212	950	NA	NA	NA	NA	NA	NA	NA	NA	NA	NA	NA	NA	NA	NA	NA	NA	NA
870	Winter 2016	Early	AL2	NA	26	NA	26	23	29	25	25	White Non-Hispanic	N	M	FTIAC	FTIAC - Traditional	N	Pre-Medicine/Osteopathy	N	NO	C+	N	71.4286	75.7009	76.25	Y	82.5	85	67.5	70	625.675	800	NA	NA	NA	NA	NA	NA	NA	NA	NA	NA	NA	NA	NA	NA	NA	NA	NA
438	Winter 2013	Early	PE	NA	24	NA	23	23	23	27	21	White Non-Hispanic	N	M	FTIAC	FTIAC - Traditional	N	Psychology	N	NO	B	N	73.6842	76.25	76.25	Y	77.5	80	77.5	70	682.1	800	3	12	5	10	0	0	0	0	0	0	0	0	1	0	10	0	0
874	Winter 2016	Early	AL2	NA	24	NA	26	24	23	24	24	White Non-Hispanic	N	F	FTIAC	FTIAC - Traditional	N	General Biochemistry	Y	NO	B+	N	65.7143	74.7664	76.25	Y	72.5	82.5	77.5	72.5	703.125	800	6	15	4	4	1	0	0	0	0	0	0	0	2	0	0	0	0
485	Winter 2013	Late	PE	NA	NA	NA	0	0	0	0	0	White Non-Hispanic	N	F	Transfer	Transfer - Regular	N	Biology	Y	NO	C+	N	76.3158	76.25	76.25	Y	80	80	70	75	629.65	800	2	9	15	15	8	32	32	0	0	0	0	5	8	0	0	4	0
883	Winter 2016	Early	AL2	NA	NA	NA	0	0	0	0	0	White Non-Hispanic	N	M	Dual Enrolled	Dual Enrolled	N	Early College Alliance	NA	YES	B	N	80	81.3084	76.25	Y	72.5	75	82.5	75	691.685	800	5	14	24	20	12	5	0	2	0	0	0	15	5	0	0	29	0
884	Winter 2016	Early	AL2	NA	20	NA	0	0	0	0	0	White Non-Hispanic	N	F	Transfer	Transfer - Regular	N	Biology	N	NO	B+	N	85.7143	77.5701	76.25	Y	72.5	65	92.5	75	695.825	800	5	14	2	4	5.5	35	0	0	0	0	0	0	2	0	0	2	0
682	Winter 2014	Late	AL	NA	22	NA	21	23	21	26	21	White Non-Hispanic	N	M	FTIAC	FTIAC - Traditional	N	Biology - Teaching	N	NO	B	N	71.0526	76.25	76.25	Y	75	77.5	75	77.5	690.1	800	6	15	8	12	0	28	0	0	0	0	0	4	2	0	11	0	3
1167	Fall 2017	NA	AL4	NA	25	NA	22	24	26	26	22	White Non-Hispanic	N	M	FTIAC	FTIAC - Traditional	N	Biochemistry - General	N	NO	B	N			76.25	Y	65	70	92.5	77.5	687.42	800	5	14	2	0	0	0	0	0	0	0	0	0	0	0	0	0	0
1207	Fall 2017	NA	AL4	1150	NA	25	NA	NA	NA	NA	NA	Asian	N	F	Dual Enrolled	Dual Enrolled	N	Early College Alliance	NA	YES	B+	N			76.25	Y	67.5	82.5	75	80	715	800	4	12	4	5	0.5	0	0	0	0	0	0	1	3	0	0	0	2
890	Winter 2016	Early	AL2	NA	20	NA	0	0	0	0	0	White Non-Hispanic	N	F	Transfer	Transfer - Regular	N	Biology	N	NO	B	N	85.7143	79.4393	76.25	Y	67.5	70	87.5	80	676.24	800	5	13	5	15	4	0	0	0	0	5	0	2	2	0	0	0	0
416	Winter 2013	Late	PE	NA	20	NA	19	23	18	18	0	Amer Indian or Alaskan Native	Y	F	FTIAC	FTIAC - Traditional	N	Biology	N	NO	A-	N	63.1579	76.25	76.25	Y	72.5	75	75	82.5	724	800	NA	NA	NA	NA	NA	NA	NA	NA	NA	NA	NA	NA	NA	NA	NA	NA	NA
1082	Winter 2017	Early	AL3	NA	25	NA	17	24	31	29		Asian	N	F	FTIAC	FTIAC - Traditional	N	Undeclared	N	NO	B	N			76.25	Y	62.5	72.5	85	85	687.89	800	NA	NA	NA	NA	NA	NA	NA	NA	NA	NA	NA	NA	NA	NA	NA	NA	NA
221	Winter 2012	Early	Control	1140	23	NA	22	20	25	25	24	Black Non-Hispanic	Y	M	FTIAC Intl	FTIAC - Intl - no SEVIS	Y	Economics	N	NO	F	Y	72.2222	76.5	76.5	Y	70	83	NA	NA	371.11	800	NA	NA	NA	NA	NA	NA	NA	NA	NA	NA	NA	NA	NA	NA	NA	NA	NA
140	Winter 2011	Early	Control	NA	NA	NA	0	0	0	0	0	Not Reported	NA	M	Transfer	Transfer - Regular	N	Biology	NA	NO	B	N	NA	NA	76.6667	Y	82.5	72.5	NA	75	806.55	950	NA	NA	NA	NA	NA	NA	NA	NA	NA	NA	NA	NA	NA	NA	NA	NA	NA
882	Winter 2016	Early	AL2	NA	29	NA	21	33	29	31	20	White Non-Hispanic	N	M	Dual Enrolled	Dual Enrolled	N	Early College Alliance	NA	YES	#N/A	NA	NA	NA	76.6667	Y	72.5	85	72.5	NA	#N/A	800	5	12	2	10	2	0	0	1	0	0	0	2	5	0	12	3	0
1222	Fall 2017	NA	AL4	NA	19	NA	19	18	21	17	18	White Non-Hispanic	N	F	FTIAC	FTIAC - Traditional	N	Psychology	N	NO	B-	N			76.875	Y	87.5	77.5	82.5	60	651.29	800	4	10	3	5	0.5	35	0	0	0	0	0	0	1	0	5	0	0
46	Winter 2011	Late	Control	NA	NA	NA	0	0	0	0	0	White Non-Hispanic	N	M	Transfer	Transfer - Regular	N	Biology	N	NO	B+	N	NA	NA	76.875	Y	82.5	75	82.5	67.5	856.25	950	NA	NA	NA	NA	NA	NA	NA	NA	NA	NA	NA	NA	NA	NA	NA	NA	NA
45	Winter 2011	Early	Control	NA	20	NA	20	20	17	23	21	White Non-Hispanic	N	F	Transfer	Transfer - Regular	N	Undeclared	Y	NO	B	N	NA	NA	76.875	Y	75	92.5	70	70	823.665	950	NA	NA	NA	NA	NA	NA	NA	NA	NA	NA	NA	NA	NA	NA	NA	NA	NA
44	Winter 2011	Early	Control	NA	21	NA	20	18	27	19	20	Black Non-Hispanic	Y	F	Transfer	Transfer - Regular	N	Biology	Y	NO	B+	N	NA	NA	76.875	Y	72.5	80	85	70	844.6	950	NA	NA	NA	NA	NA	NA	NA	NA	NA	NA	NA	NA	NA	NA	NA	NA	NA
1105	Winter 2017	NA	AL3	NA	24	NA	27	27	21	25	24	White Non-Hispanic	N	F	FTIAC	FTIAC - Traditional	N	Interdisc Environ Sci/Society	Y	NO	C+	N			76.875	Y	67.5	82.5	82.5	75	626.38	800	6	15	5	2	NA	NA	NA	NA	NA	NA	NA	NA	NA	NA	NA	NA	NA
877	Winter 2016	Late	AL2	NA	30	NA	33	29	33	26	30	White Non-Hispanic	N	F	FTIAC	FTIAC - Traditional	N	Pre-Veterinary	N	NO	B-	N	88.5714	76.6355	76.875	Y	70	70	92.5	75	654.56	800	NA	NA	NA	NA	NA	NA	NA	NA	NA	NA	NA	NA	NA	NA	NA	NA	NA
415	Winter 2013	Early	PE	NA	22	NA	21	21	21	25	19	White Non-Hispanic	N	M	Transfer	Transfer - Regular	N	Pre-Medicine/Osteopathy	NA	NO	A-	N	78.9474	76.875	76.875	Y	80	80	70	77.5	730.6	800	5	14	3	9	6	0	0	0	0	0	2	3	4	0	1.5	1.5	0
879	Winter 2016	Early	AL2	NA	21	NA	22	18	22	22	22	White Non-Hispanic	N	F	FTIAC	FTIAC - Traditional	N	Pre-Dentistry	N	NO	B+	N	77.1429	74.7664	76.875	Y	72.5	82.5	75	77.5	711.125	800	5	15	8	12	1	0	0	1	0	0	0	0	3	18	0	9	0
880	Winter 2016	Early	AL2	NA	24	NA	27	19	27	25	0	White Non-Hispanic	N	F	FTIAC	FTIAC - Traditional	N	General Biochemistry	Y	NO	B+	N	77.1429	74.7664	76.875	Y	72.5	77.5	80	77.5	704.485	800	6	15	8	12.5	0	2	0	2	0	0	0	10	5	0	10	5	0
43	Winter 2011	Early	Control	NA	NA	NA	0	0	0	0	0	White Non-Hispanic	N	M	Transfer	Transfer - Regular	N	Biology	NA	NO	C	N	NA	NA	76.875	Y	70	75	85	77.5	713.8	950	NA	NA	NA	NA	NA	NA	NA	NA	NA	NA	NA	NA	NA	NA	NA	NA	NA
885	Winter 2016	Early	AL2	880	22	22	20	21	20	25	0	White Non-Hispanic	N	F	FTIAC	FTIAC - Traditional	N	Psychology	Y	NO	B	N	77.1429	77.5701	76.875	Y	67.5	77.5	82.5	80	683.275	800	6	17	3	3	0	0	0	0	0	0	0	0	2	0	0	3	0
681	Winter 2014	Late	AL	NA	26	NA	25	26	23	30	23	White Non-Hispanic	N	F	FTIAC	FTIAC - Traditional	N	Anthropology	N	NO	B	N	89.4737	76.875	76.875	Y	80	60	85	82.5	684.19	800	NA	NA	NA	NA	NA	NA	NA	NA	NA	NA	NA	NA	NA	NA	NA	NA	NA
1209	Fall 2017	NA	AL4	NA	NA	NA	NA	NA	NA	NA	NA	White Non-Hispanic	N	M	FTIAC	FTIAC - Traditional	N	Biochemistry - General	NA	NO	C	N			76.875	Y	75	80	67.5	85	595.26	800
1096	Winter 2017	Early	AL3	NA	22	NA	23	23	25	23	19	White Non-Hispanic	N	F	FTIAC	FTIAC - Traditional	N	Nursing Intent	N	NO	B-	N			76.875	Y	77.5	67.5	75	87.5	648.82	800	NA	NA	NA	NA	NA	NA	NA	NA	NA	NA	NA	NA	NA	NA	NA	NA	NA
199	Winter 2012	Late	Control	NA	25	NA	26	26	26	25	25	Hispanic	Y	F	FTIAC	FTIAC - Traditional	N	Spanish	N	NO	B	N	73.6842	76	77	Y	65	85.5	77.5	80	682.73	800	NA	NA	NA	NA	NA	NA	NA	NA	NA	NA	NA	NA	NA	NA	NA	NA	NA
339	Winter 2012	Early	Control	NA	NA	NA	0	0	0	0	0	Black Non-Hispanic	Y	F	PostBach	PostBach - Teacher Prep	N	Teacher Prep - Elementary	NA	NO	B	N	NA	75.1667	77	Y	72.5	73	80	82.5	677.12	800	NA	NA	NA	NA	NA	NA	NA	NA	NA	NA	NA	NA	NA	NA	NA	NA	NA
1227	Fall 2017	NA	AL4	NA	NA	NA	NA	NA	NA	NA	NA	White Non-Hispanic	N	M	Transfer	Transfer - Regular	N	Interdisc Environ Sci/Society	N	NO	W	Y			77.5	Y	90	80	62.5	NA	NA	800
139	Winter 2011	Late	Control	NA	NA	NA	0	0	0	0	0	White Non-Hispanic	N	F	Transfer	Transfer - Regular	N	Anthropology	NA	NO	F	Y	NA	NA	77.5	Y	82.5	75	75	NA	515.357	950	NA	NA	NA	NA	NA	NA	NA	NA	NA	NA	NA	NA	NA	NA	NA	NA	NA
499	Winter 2013	Early	PE	0980	21	21	0	0	0	0	0	White Non-Hispanic	N	F	FTIAC Intl	FTIAC - Intl - SEVIS	Y	Sports Medicine-Intent	NA	NO	B	N	65.7895	77.5	77.5	Y	82.5	72.5	77.5	NA	608.6	800	NA	NA	NA	NA	NA	NA	NA	NA	NA	NA	NA	NA	NA	NA	NA	NA	NA
858	Winter 2016	Early	AL2	NA	25	NA	26	25	28	19	0	Two or More Races	NA	F	FTIAC	FTIAC - Traditional	N	Psychology	Y	NO	B	N	74.2857	78.5047	77.5	Y	75	90	77.5	67.5	691.33	800	6	15	3	2	4	30	0	0	0	0	0	2	4	0	0	8	0
41	Winter 2011	Early	Control	1240	27	27	0	0	0	0	0	White Non-Hispanic	N	F	Transfer	Transfer - Regular	N	Chemistry	NA	NO	B-	N	NA	NA	77.5	Y	82.5	75	85	67.5	777.048	950	NA	NA	NA	NA	NA	NA	NA	NA	NA	NA	NA	NA	NA	NA	NA	NA	NA
42	Winter 2011	Early	Control	NA	25	NA	21	30	24	24	19	White Non-Hispanic	N	M	FTIAC	FTIAC - Traditional	N	Biology	NA	NO	C-	N	NA	NA	77.5	Y	82.5	75	85	67.5	683.34	950	NA	NA	NA	NA	NA	NA	NA	NA	NA	NA	NA	NA	NA	NA	NA	NA	NA
40	Winter 2011	Late	Control	NA	23	NA	23	22	20	27	23	White Non-Hispanic	N	F	FTIAC	FTIAC - Traditional	N	Sports Medicine-Intent	N	NO	B+	N	NA	NA	77.5	Y	80	77.5	85	67.5	851.528	950	NA	NA	NA	NA	NA	NA	NA	NA	NA	NA	NA	NA	NA	NA	NA	NA	NA
1124	Winter 2017	Early	AL3	NA	30	NA	33	28	31	26	30	Asian	N	F	FTIAC	FTIAC - Traditional	N	Biology	N	NO	C-	N			77.5	Y	90	90	60	70	579	800	NA	NA	NA	NA	NA	NA	NA	NA	NA	NA	NA	NA	NA	NA	NA	NA	NA
421	Winter 2013	Early	PE	NA	NA	NA	0	0	0	0	0	White Non-Hispanic	N	M	Second Bach	Second Bach - Domestic	N	Biology	NA	NO	B+	N	71.0526	77.5	77.5	Y	77.5	87.5	75	70	715.1	800	2	8	3	3	2	35	0	0	0	0	0	3	15	0	0	4	0
866	Winter 2016	Early	AL2	NA	NA	NA	0	0	0	0	0	White Non-Hispanic	N	M	Second Bach	Second Bach - Domestic	N	General Biochemistry	N	NO	B+	N	82.8571	74.7664	77.5	Y	75	85	80	70	713.75	800	NA	NA	NA	NA	NA	NA	NA	NA	NA	NA	NA	NA	NA	NA	NA	NA	NA
460	Winter 2013	NA	PE	1170	27	NA	30	27	26	23	0	White Non-Hispanic	N	F	Transfer	Transfer - Regular	N	Anthropology	NA	NO	B-	N	89.4737	77.5	77.5	Y	75	77.5	87.5	70	658.55	800	2	7	4	1	1.5	40	0	0	0	35	0	1	7	0	0	2	0
428	Winter 2013	Early	PE	NA	23	NA	24	16	27	23	23	White Non-Hispanic	N	F	FTIAC	FTIAC - Traditional	N	Undeclared	Y	NO	B+	N	78.9474	77.5	77.5	Y	77.5	82.5	77.5	72.5	706.5	800	5	14	4	13	1	0	0	0	0	0	0	7	4	0	0	2	0
869	Winter 2016	Early	AL2	NA	23	NA	24	25	20	23	23	Two or More Races	NA	F	FTIAC	FTIAC - Traditional	N	Psychology	Y	NO	B+	N	68.5714	76.6355	77.5	Y	80	77.5	77.5	75	709.6	800	6	15	5	15	2	0	0	2	0	0	0	2	2	0	0	3	3
456	Winter 2013	Early	PE	NA	23	NA	23	22	29	19	21	White Non-Hispanic	N	M	Transfer	Transfer - Regular	N	Biology	N	NO	B-	N	81.5789	77.5	77.5	Y	77.5	80	77.5	75	660.94	800	4	14	4	0	0	6	0	0	0	0	0	0	0	0	0	4	0
873	Winter 2016	Early	AL2	NA	21	NA	19	17	24	25	20	White Non-Hispanic	N	F	FTIAC	FTIAC - Traditional	N	Interdisc Environ Sci/Society	N	NO	B-	N	82.8571	78.5047	77.5	Y	77.5	70	85	77.5	652.325	800	5	14	3.5	17.5	4	12	0	0	0	0	0	3	2	0	0	0	0
1081	Winter 2017	Early	AL3	NA	20	NA	21	16	22	20	19	White Non-Hispanic	N	F	Transfer	Transfer - Regular	N	Biology	Y	NO	B	N			77.5	Y	75	87.5	67.5	80	689.36	800	5	12	8	24	NA	NA	NA	NA	NA	NA	NA	NA	NA	NA	NA	NA	NA
680	Winter 2014	Late	AL	NA	NA	NA	0	0	0	0	0	White Non-Hispanic	N	F	Transfer	Transfer - Regular	N	Biology	Y	NO	B	N	65.7895	77.5	77.5	Y	72.5	82.5	75	80	681.15	800	2	8	14	6	1	40	40	2.5	0	0	1	2	1	0	0	2	0
1023	Winter 2016	Late	AL2	1200	26	26	0	0	0	0	0	Not Reported	NA	M	FTIAC Intl	FTIAC - Intl - SEVIS	Y	Undeclared	N	NO	B+	N	NA	NA	77.5	Y	67.5	82.5	80	80	701.495	800	NA	NA	NA	NA	NA	NA	NA	NA	NA	NA	NA	NA	NA	NA	NA	NA	NA
1083	Winter 2017	Early	AL3	NA	24	NA	22	24	24	25	20	Black Non-Hispanic	Y	M	FTIAC	FTIAC - Traditional	N	Neuroscience Interdisciplinary	N	NO	B	N			77.5	Y	67.5	72.5	90	80	686.87	800	NA	NA	NA	NA	NA	NA	NA	NA	NA	NA	NA	NA	NA	NA	NA	NA	NA
1218	Fall 2017	NA	AL4	NA	25	NA	26	23	25	25	25	White Non-Hispanic	N	F	FTIAC	FTIAC - Traditional	N	Combined Athl Trng - Intent	Y	NO	B	N			77.5	Y	67.5	85	75	82.5	668.11	800	6	16	5	10	0	18	5	2	0	0	0	0	10	0	0	0	15
1249	Fall 2017	NA	AL4	NA	NA	NA	NA	NA	NA	NA	NA	Asian	N	F	Dual Enrolled	Dual Enrolled	N	Early College Alliance	NA	YES	B+	N			77.5	Y	65	80	77.5	87.5	708	800	4	12	4.5	11	2.5	5	0	0	0	0	10	0	2.5	0	0	0	1
406	Winter 2013	Early	PE	1190	26	26	0	0	0	0	0	White Non-Hispanic	N	F	FTIAC	FTIAC - Traditional	N	Sports Medicine-Intent	NA	NO	A	N	65.7895	77.5	77.5	Y	62.5	NA	80	90	743.8	800	5	15	10	10	0	0	0	2	0	0	0	0	4	20	0	0	0
212	Winter 2012	Early	Control	NA	23	NA	22	25	24	23	22	White Non-Hispanic	N	F	FTIAC	FTIAC - Traditional	N	Pre-Dentistry	N	NO	A-	N	76.3158	80.1667	77.625	Y	92.5	85.5	62.5	70	721.91	800	NA	NA	NA	NA	NA	NA	NA	NA	NA	NA	NA	NA	NA	NA	NA	NA	NA
241	Winter 2012	Late	Control	NA	21	NA	20	24	20	24	17	White Non-Hispanic	N	M	FTIAC	FTIAC - Traditional	N	Sports Medicine-Intent	N	NO	B	N	84.2105	78.5	77.625	Y	72.5	80.5	82.5	75	672.16	800	NA	NA	NA	NA	NA	NA	NA	NA	NA	NA	NA	NA	NA	NA	NA	NA	NA
340	Winter 2012	Late	Control	NA	NA	NA	0	0	0	0	0	White Non-Hispanic	N	M	GR New App	GR New App	N	Undeclared	NA	NO	B	N	NA	76.8333	77.625	Y	72.5	85.5	72.5	80	689.12	800	NA	NA	NA	NA	NA	NA	NA	NA	NA	NA	NA	NA	NA	NA	NA	NA	NA
214	Winter 2012	Late	Control	NA	23	NA	24	28	18	20	23	White Non-Hispanic	N	M	Transfer	Transfer - Regular	N	Pre-Pharmacy	NA	NO	B	N	78.9474	76.8333	77.625	Y	72.5	80.5	77.5	80	687.17	800	NA	NA	NA	NA	NA	NA	NA	NA	NA	NA	NA	NA	NA	NA	NA	NA	NA
189	Winter 2012	Early	Control	NA	27	NA	26	29	28	26	24	White Non-Hispanic	N	M	FTIAC	FTIAC - Traditional	N	Earth Science - Teaching	Y	NO	F	Y	83.3333	77.75	77.75	Y	92.5	63	NA	NA	343.25	800	NA	NA	NA	NA	NA	NA	NA	NA	NA	NA	NA	NA	NA	NA	NA	NA	NA
39	Winter 2011	Early	Control	NA	25	NA	26	23	27	24	21	White Non-Hispanic	N	F	FTIAC	FTIAC - Traditional	N	Clinical Lab Sciences (Clinic)	N	NO	B+	N	NA	NA	78.125	Y	87.5	80	77.5	67.5	858	950	NA	NA	NA	NA	NA	NA	NA	NA	NA	NA	NA	NA	NA	NA	NA	NA	NA
443	Winter 2013	Late	PE	1080	23	23	0	0	0	0	0	White Non-Hispanic	N	M	FTIAC	FTIAC - Traditional	N	Pre-Medicine/Osteopathy	N	NO	B	N	84.2105	78.125	78.125	Y	70	87.5	87.5	67.5	677.3	800	NA	NA	NA	NA	NA	NA	NA	NA	NA	NA	NA	NA	NA	NA	NA	NA	NA
38	Winter 2011	Early	Control	NA	21	NA	22	18	22	21	22	White Non-Hispanic	N	F	Transfer	Transfer - Regular	N	Undeclared	Y	NO	A-	N	NA	NA	78.125	Y	75	80	90	67.5	862.5	950	NA	NA	NA	NA	NA	NA	NA	NA	NA	NA	NA	NA	NA	NA	NA	NA	NA
417	Winter 2013	Early	PE	1020	22	NA	19	22	24	23	20	White Non-Hispanic	N	M	FTIAC	FTIAC - Traditional	N	Pre-Dentistry	N	NO	A-	N	78.9474	78.125	78.125	Y	82.5	80	80	70	722.78	800	6	15	5	4.5	1	0	0	0	0	0	0	1	2	0	1	2	0
1077	Winter 2017	Early	AL3	NA	25	NA	27	26	31	24	22	White Non-Hispanic	N	F	FTIAC	FTIAC - Traditional	N	Exercise Science-Intent	N	NO	B+	N			78.125	Y	82.5	75	75	80	699.5	800	NA	NA	NA	NA	NA	NA	NA	NA	NA	NA	NA	NA	NA	NA	NA	NA	NA
876	Winter 2016	Late	AL2	NA	29	NA	30	27	34	26	28	White Non-Hispanic	N	M	FTIAC	FTIAC - Traditional	N	Biology	N	NO	B-	N	82.8571	83.1776	78.125	Y	67.5	82.5	82.5	80	641.835	800	6	16	2	14	2	0	0	0	0	0	0	0	1.5	0	2	4.5	1.5
875	Winter 2016	Early	AL2	NA	26	NA	26	25	27	27	25	White Non-Hispanic	N	M	FTIAC	FTIAC - Traditional	N	Art	Y	NO	B-	N	91.4286	80.3738	78.125	Y	70	77.5	85	80	644.49	800	6	17	6	35	6.5	30	30	0	0	7	1	7	8	0	0	26	0
900	Winter 2016	Late	AL2	NA	16	NA	20	16	12	16	21	Black Non-Hispanic	Y	M	FTIAC	FTIAC - Traditional	N	Professional Biochemistry	N	NO	B+	N	57.1429	75.7009	78.125	Y	72.5	90	65	85	694.045	800	4	12	6	24	1	0	0	0	0	0	0	20	5	5	0	0	0
215	Winter 2012	Early	Control	NA	23	NA	22	27	20	22	18	White Non-Hispanic	N	F	FTIAC	FTIAC - Traditional	N	Dietetics-Intent	N	NO	B+	N	81.5789	76	78.25	Y	70	75.5	82.5	85	696.69	800	NA	NA	NA	NA	NA	NA	NA	NA	NA	NA	NA	NA	NA	NA	NA	NA	NA
290	Winter 2012	Early	Control	NA	18	NA	15	20	21	19	15	Black Non-Hispanic	Y	NA	Transfer	Transfer - Non-Matric	N	Undeclared	NA	NO	C+	N	71.0526	74.3333	78.25	Y	72.5	73	77.5	90	638.92	800	NA	NA	NA	NA	NA	NA	NA	NA	NA	NA	NA	NA	NA	NA	NA	NA	NA
37	Winter 2011	Early	Control	NA	NA	NA	0	0	0	0	0	White Non-Hispanic	N	F	Re-enroll Domestic	Re-enroll Domestic	N	Social Work - Intent	NA	NO	B-	N	NA	NA	78.75	Y	95	77.5	75	67.5	797.51	950	NA	NA	NA	NA	NA	NA	NA	NA	NA	NA	NA	NA	NA	NA	NA	NA	NA
1116	Winter 2017	Early	AL3	NA	28	NA	30	23	32	26	28	Black Non-Hispanic	Y	F	FTIAC	FTIAC - Traditional	N	Biology	N	NO	C-	N			78.75	Y	90	92.5	62.5	70	578.69	800	NA	NA	NA	NA	NA	NA	NA	NA	NA	NA	NA	NA	NA	NA	NA	NA	NA
678	Winter 2014	Early	AL	NA	24	NA	21	25	27	23	22	Amer Indian or Alaskan Native	Y	M	FTIAC	FTIAC - Traditional	N	Undeclared	Y	NO	B+	N	89.4737	78.75	78.75	Y	80	87.5	77.5	70	697.83	800	4	15	5	7	0.5	12	0	0	0	0	4	10	4	0	7	0	0
1078	Winter 2017	Early	AL3	NA	NA	NA	NA	NA	NA	NA	NA	White Non-Hispanic	N	M	Dual Enrolled	Dual Enrolled	N	Early College Alliance	NA	YES	B+	N			78.75	Y	80	85	75	75	698	800	NA	NA	NA	NA	NA	NA	NA	NA	NA	NA	NA	NA	NA	NA	NA	NA	NA
679	Winter 2014	Early	AL	NA	NA	NA	0	0	0	0	0	White Non-Hispanic	N	F	Transfer	Transfer - Regular	N	Psychology	N	NO	B+	N	81.5789	78.75	78.75	Y	80	77.5	82.5	75	695.58	800	4	12	7	9	3	30	30	0	0	0	0	4	10	0	0	0	0
427	Winter 2013	Early	PE	NA	NA	NA	21	23	21	20	21	Hispanic	Y	F	Dual Enrolled	Dual Enrolled	N	Early College Alliance	NA	YES	B+	N	78.9474	78.75	78.75	Y	77.5	80	80	77.5	707.48	800	3	13	5	15	5	12	0	0	0	0	0	4	10	0	5	3	0
36	Winter 2011	Early	Control	NA	NA	NA	15	25	23	24	17	Black Non-Hispanic	Y	M	Dual Enrolled	Dual Enrolled	N	Early College Alliance	NA	YES	B	N	NA	NA	78.75	Y	85	70	82.5	77.5	810.9	950	NA	NA	NA	NA	NA	NA	NA	NA	NA	NA	NA	NA	NA	NA	NA	NA	NA
409	Winter 2013	Late	PE	NA	29	NA	29	27	33	25	0	White Non-Hispanic	N	F	FTIAC	FTIAC - Traditional	N	Undeclared	N	NO	A-	N	78.9474	78.75	78.75	Y	72.5	85	77.5	80	739.4	800	4	15	10	10	0	0	0	0	0	0	0	0	0	10	0	0	0
35	Winter 2011	Early	Control	NA	25	NA	31	21	31	23	21	White Non-Hispanic	N	F	FTIAC	FTIAC - Traditional	N	Sports Medicine-Intent	N	NO	A-	N	NA	NA	78.75	Y	77.5	77.5	77.5	82.5	859.867	950	NA	NA	NA	NA	NA	NA	NA	NA	NA	NA	NA	NA	NA	NA	NA	NA	NA
860	Winter 2016	Early	AL2	NA	24	NA	23	21	28	23	23	Black Non-Hispanic	Y	M	FTIAC	FTIAC - Traditional	N	Computer Science Applied	N	NO	B+	N	74.2857	81.3084	78.75	Y	75	77.5	75	87.5	713.25	800	6	17	5	8	1	0	0	0	0	0	0	7	7	0	0	2	0
889	Winter 2016	Early	AL2	1020	21	21	18	19	24	21	0	White Non-Hispanic	N	F	Re-enroll Domestic	Re-enroll Domestic	N	Exercise Science-Intent	N	NO	B+	N	68.5714	79.4393	78.75	Y	67.5	87.5	70	90	702.485	800	4	13	6	18	2	40	0	3	0	0	0	0	6	0	16.5	0	0
347	Winter 2012	Early	Control	NA	NA	NA	27	27	23	24	26	White Non-Hispanic	N	M	Dual Enrolled	Dual Enrolled	N	Early College Alliance	NA	YES	B+	N	NA	78.5	78.875	Y	70	88	77.5	80	713.85	800	NA	NA	NA	NA	NA	NA	NA	NA	NA	NA	NA	NA	NA	NA	NA	NA	NA
362	Winter 2012	Early	Control	NA	NA	NA	32	28	22	26	29	Asian	N	F	Dual Enrolled	Dual Enrolled	N	Early College Alliance	NA	YES	C+	N	NA	75	79.1667	Y	70	NA	80	87.5	637.98	800	NA	NA	NA	NA	NA	NA	NA	NA	NA	NA	NA	NA	NA	NA	NA	NA	NA
252	Winter 2012	Late	Control	NA	21	NA	18	24	20	21	19	White Non-Hispanic	N	M	Transfer	Transfer - Non-Matric	N	Undeclared	N	NO	F	Y	83.3333	76.5	79.3333	Y	75	78	NA	85	428.76	800	NA	NA	NA	NA	NA	NA	NA	NA	NA	NA	NA	NA	NA	NA	NA	NA	NA
1187	Fall 2017	NA	AL4	1140	NA	25	NA	NA	NA	NA	NA	Asian	N	M	FTIAC	FTIAC - Traditional	N	Chemistry - General	N	NO	B+	N			79.375	Y	75	87.5	85	70	707.13	800	6	17	1	35	5	0	0	0	0	0	0	1	3	0	0	4	0
677	Winter 2014	Early	AL	NA	NA	NA	27	29	29	32	24	White Non-Hispanic	N	M	Dual Enrolled	Dual Enrolled	N	Early College Alliance	N	YES	B	N	86.8421	79.375	79.375	Y	92.5	67.5	87.5	70	692.91	800	4	13	3	4	1.5	0	0	0	0	0	0	0	2	0	0	1	0
676	Winter 2014	Early	AL	NA	26	NA	25	25	29	26	24	White Non-Hispanic	N	F	FTIAC	FTIAC - Traditional	N	Pre-Dentistry	N	NO	A-	N	81.5789	79.375	79.375	Y	85	85	75	72.5	732.65	800	NA	NA	NA	NA	NA	NA	NA	NA	NA	NA	NA	NA	NA	NA	NA	NA	NA
1245	Fall 2017	NA	AL4	NA	NA	NA	NA	NA	NA	NA	NA	Hispanic	Y	F	Dual Enrolled	Dual Enrolled	N	Early College Alliance	NA	YES	B	N			79.375	Y	70	87.5	87.5	72.5	687.26	800	4	11	8	3	12	5	0	1	0	0	0	2	2	4.5	0	5	0
423	Winter 2013	Early	PE	NA	23	NA	23	23	26	21	24	White Non-Hispanic	N	F	FTIAC	FTIAC - Traditional	N	Sports Medicine-Intent	NA	NO	D	Y	71.0526	79.375	79.375	Y	82.5	80	80	75	710.9	800	4	12	10	12	1	18	2	0	0	0	0	0	3	20	20	2	1
1080	Winter 2017	Early	AL3	NA	21	NA	22	20	20	20	22	White Non-Hispanic	N	F	FTIAC	FTIAC - Traditional	N	Biology	N	NO	B+	N			79.375	Y	75	80	87.5	75	696.07	800	6	15	2	2	NA	NA	NA	NA	NA	NA	NA	NA	NA	NA	NA	NA	NA
1103	Winter 2017	Early	AL3	NA	29	NA	29	25	32	28		White Non-Hispanic	N	F	FTIAC	FTIAC - Traditional	N	Biology	N	NO	C+	N			79.375	Y	87.5	82.5	70	77.5	635.51	800	6	17	6	16	NA	NA	NA	NA	NA	NA	NA	NA	NA	NA	NA	NA	NA
432	Winter 2013	Early	PE	NA	NA	NA	0	0	0	0	0	White Non-Hispanic	N	F	Transfer	Transfer - Regular	N	Biology	N	NO	B+	N	81.5789	79.375	79.375	Y	80	85	75	77.5	697.6	800	4	15	3	11	14.5	0	0	0	0	0	0	1	3	0	0	3	0
34	Winter 2011	Early	Control	NA	23	NA	24	22	24	23	0	Not Reported	NA	F	Second Bach	Second Bach - Domestic	N	Biology	Y	NO	B+	N	NA	NA	79.375	Y	75	77.5	87.5	77.5	852.25	950	NA	NA	NA	NA	NA	NA	NA	NA	NA	NA	NA	NA	NA	NA	NA	NA	NA
862	Winter 2016	Early	AL2	NA	25	NA	22	26	24	26	0	Two or More Races	NA	M	Re-enroll Domestic	Re-enroll Domestic	N	Undeclared	N	NO	B	N	80	83.1776	79.375	Y	70	82.5	87.5	77.5	679.07	800	7	17	12	30	1	0	0	4	0	0	4	4	2	0	0	4	0
864	Winter 2016	Early	AL2	NA	NA	NA	0	0	0	0	0	White Non-Hispanic	N	F	Transfer	Transfer - Regular	N	Biology	Y	NO	B+	N	91.4286	83.1776	79.375	Y	67.5	85	87.5	77.5	700.665	800	6	14	7	34	4	16	16	8	8	21	0	1	5	0	0	4	0
33	Winter 2011	Early	Control	NA	NA	NA	0	0	0	0	0	White Non-Hispanic	N	M	Second Bach	Second Bach - Domestic	N	Earth Science	NA	NO	B+	N	NA	NA	79.375	Y	70	80	90	77.5	841.993	950	NA	NA	NA	NA	NA	NA	NA	NA	NA	NA	NA	NA	NA	NA	NA	NA	NA
868	Winter 2016	Early	AL2	NA	26	NA	25	30	25	26	24	White Non-Hispanic	N	M	FTIAC	FTIAC - Traditional	N	Exercise Science-Intent	N	NO	B	N	94.2857	83.1776	79.375	Y	65	82.5	90	80	682.32	800	6	16	3	4	2	20	0	1	0	0	0	0	4	0	0	15	9
1071	Winter 2017	Early	AL3	NA	27	NA	26	30	24	28	25	White Non-Hispanic	N	M	FTIAC	FTIAC - Traditional	N	Integrated Science Sec Teach	N	NO	B+	N			79.375	Y	67.5	85	77.5	87.5	710	800	6	15	4	30	NA	NA	NA	NA	NA	NA	NA	NA	NA	NA	NA	NA	NA
188	Winter 2012	Late	Control	NA	27	NA	30	25	27	24	28	Asian	N	F	Transfer	Transfer - Regular	N	History	Y	NO	B+	N	78.9474	81.8333	79.5	Y	85	78	82.5	72.5	709.41	800	NA	NA	NA	NA	NA	NA	NA	NA	NA	NA	NA	NA	NA	NA	NA	NA	NA
348	Winter 2012	Early	Control	NA	NA	NA	0	0	0	0	0	White Non-Hispanic	N	M	Transfer	Transfer - Regular	N	Earth Science - Teaching	NA	NO	B+	N	NA	80.1667	79.5	Y	70	90.5	80	77.5	716.4	800	NA	NA	NA	NA	NA	NA	NA	NA	NA	NA	NA	NA	NA	NA	NA	NA	NA
200	Winter 2012	Early	Control	NA	25	NA	22	27	23	28	20	White Non-Hispanic	N	M	Transfer	Transfer - Regular	N	Biology	N	NO	B	N	76.3158	79.3333	79.5	Y	70	88	80	80	672.66	800	NA	NA	NA	NA	NA	NA	NA	NA	NA	NA	NA	NA	NA	NA	NA	NA	NA
32	Winter 2011	Early	Control	NA	28	NA	25	27	29	29	0	White Non-Hispanic	N	M	Transfer	Transfer - Regular	N	Therapeutic Recreation	N	NO	B	N	NA	NA	80	Y	80	90	80	70	818.266	950	NA	NA	NA	NA	NA	NA	NA	NA	NA	NA	NA	NA	NA	NA	NA	NA	NA
31	Winter 2011	Early	Control	NA	NA	NA	0	0	0	0	0	White Non-Hispanic	N	F	GR New App	GR New App	N	Undeclared	NA	NO	B	N	NA	NA	80	Y	80	75	95	70	807.95	950	NA	NA	NA	NA	NA	NA	NA	NA	NA	NA	NA	NA	NA	NA	NA	NA	NA
672	Winter 2014	Early	AL	NA	24	NA	19	28	26	24	16	White Non-Hispanic	N	M	FTIAC	FTIAC - Traditional	N	Computer Science	N	NO	B	N	81.5789	80	80	Y	80	80	85	75	674.71	800	4	15	1	2	0	25	0	0	0	0	0	0	2	0	0	0	0
1087	Winter 2017	Early	AL3	NA	24	NA	26	20	26	24	22	Black Non-Hispanic	Y	F	Transfer	Transfer - Regular	N	Pre-Pharmacy	N	NO	B	N			80	Y	67.5	92.5	85	75	665.95	800	4	15	4	6	NA	NA	NA	NA	NA	NA	NA	NA	NA	NA	NA	NA	NA
1079	Winter 2017	Early	AL3	NA	25	NA	22	29	25	25	22	White Non-Hispanic	N	F	FTIAC	FTIAC - Traditional	N	Exercise Science-Intent	N	NO	B+	N			80	Y	72.5	85	85	77.5	697.73	800	NA	NA	NA	NA	NA	NA	NA	NA	NA	NA	NA	NA	NA	NA	NA	NA	NA
674	Winter 2014	Early	AL	NA	29	NA	26	29	31	30	25	White Non-Hispanic	N	F	FTIAC	FTIAC - Traditional	N	Clinical Lab Sciences (Clinic)	Y	NO	B+	N	89.4737	80	80	Y	75	77.5	90	77.5	701.59	800	4	15	4	8	4	0	0	0	0	0	4	5	3	0	0	4	2
675	Winter 2014	Early	AL	NA	NA	NA	30	26	28	33	28	White Non-Hispanic	N	M	Dual Enrolled	Dual Enrolled	N	Early College Alliance	N	YES	B	N	81.5789	80	80	Y	80	80	80	80	691.82	800	4	14	14	42	3.5	0	0	0	0	0	0	0	1	12	4	0	0
865	Winter 2016	Early	AL2	NA	21	NA	0	0	0	0	0	White Non-Hispanic	N	F	Transfer	Transfer - Regular	N	Interdisc Environ Sci/Society	N	NO	B+	N	80	83.1776	80	Y	65	90	85	80	702.41	800	5	14	10	6	3	15	0	0	0	0	0	0	3	0	0	4	0
410	Winter 2013	Late	PE	NA	NA	NA	0	0	0	0	0	White Non-Hispanic	N	F	Transfer	Transfer - Regular	N	Secdry Cognitive Impairment	NA	NO	A-	N	76.3158	80	80	Y	80	90	67.5	82.5	739.2	800	3	12	13	5	4	20	0	8	8	0	0	0	7	0	0	0	0
1229	Fall 2017	NA	AL4	NA	NA	NA	NA	NA	NA	NA	NA	White Non-Hispanic	N	M	FTIAC	FTIAC - Traditional	N	Exploratory	NA	NO	B+	N			80	Y	77.5	82.5	77.5	82.5	713	800	5	12	2	2	0.5	0	0	0	0	0	0	10	3	0	0	4	1
673	Winter 2014	Early	AL	NA	28	NA	28	30	26	28	26	Black Non-Hispanic	Y	M	FTIAC	FTIAC - Traditional	N	Exercise Science-Intent	N	NO	B	N	89.4737	80	80	Y	80	65	92.5	82.5	677.74	800	4	13	5	20	2	35	0	0	0	0	0	0	5	0	0	10	2
349	Winter 2012	Early	Control	NA	NA	NA	0	0	0	0	0	White Non-Hispanic	N	F	Transfer	Transfer - Regular	N	Clinical Lab Sciences (Clinic)	Y	NO	B+	N	NA	80.1667	80.125	Y	77.5	70.5	92.5	80	703.73	800	NA	NA	NA	NA	NA	NA	NA	NA	NA	NA	NA	NA	NA	NA	NA	NA	NA
191	Winter 2012	Early	Control	NA	26	NA	25	28	24	26	23	White Non-Hispanic	N	M	FTIAC	FTIAC - Traditional	N	Pre-Medicine/Osteopathy	NA	NO	B	N	89.2857	80.1667	80.125	Y	70	78	92.5	80	687.64	800	NA	NA	NA	NA	NA	NA	NA	NA	NA	NA	NA	NA	NA	NA	NA	NA	NA
193	Winter 2012	Late	Control	NA	26	NA	25	21	26	31	0	White Non-Hispanic	N	M	Re-enroll Domestic	Re-enroll Domestic	N	Biology	Y	NO	B-	N	71.0526	79.3333	80.125	Y	70	90.5	77.5	82.5	651.65	800	NA	NA	NA	NA	NA	NA	NA	NA	NA	NA	NA	NA	NA	NA	NA	NA	NA
853	Winter 2016	Early	AL2	NA	29	NA	32	25	29	28	31	White Non-Hispanic	N	F	FTIAC	FTIAC - Traditional	N	Undeclared	N	NO	B	N	82.8571	84.1121	80.625	Y	77.5	82.5	87.5	75	669.845	800	5	15	3	3	2	20	0	0	0	0	0	3	3	0	0	1	0
671	Winter 2014	Early	AL	NA	NA	NA	0	0	0	0	0	Black Non-Hispanic	Y	M	Transfer	Transfer - Intl - SEVIS	Y	Computer Science	N	NO	B+	N	73.6842	80.625	80.625	Y	80	87.5	77.5	77.5	697.18	800	NA	NA	NA	NA	NA	NA	NA	NA	NA	NA	NA	NA	NA	NA	NA	NA	NA
670	Winter 2014	Early	AL	NA	28	NA	29	33	24	24	29	White Non-Hispanic	N	F	Transfer	Transfer - Regular	N	Pre-Chiropractic	N	NO	B+	N	76.3158	80.625	80.625	Y	75	85	85	77.5	717.67	800	4	14	8	12	3	30	20	0	0	0	0	0	4	0	0	6	0
30	Winter 2011	Late	Control	NA	25	NA	24	23	27	28	0	White Non-Hispanic	N	M	Re-enroll Domestic	Re-enroll Domestic	N	General Science	NA	NO	B-	N	NA	NA	80.625	Y	82.5	77.5	80	82.5	785.417	950	NA	NA	NA	NA	NA	NA	NA	NA	NA	NA	NA	NA	NA	NA	NA	NA	NA
861	Winter 2016	Early	AL2	NA	24	NA	26	21	26	22	24	White Non-Hispanic	N	M	FTIAC	FTIAC - Traditional	N	Psychology	Y	NO	B+	N	74.2857	80.3738	80.625	Y	67.5	87.5	85	82.5	698.345	800	NA	NA	NA	NA	NA	NA	NA	NA	NA	NA	NA	NA	NA	NA	NA	NA	NA
404	Winter 2013	Early	PE	NA	NA	NA	0	0	0	0	0	White Non-Hispanic	N	F	PostBach	PostBach - NonDegree	N	Undeclared	NA	NO	A	N	81.5789	80.625	80.625	Y	75	90	72.5	85	748.5	800	3	12	5	10	1	24	24	0	0	0	0	0	3.5	0	2	1.5	0
225	Winter 2012	Early	Control	NA	22	NA	25	24	21	23	24	White Non-Hispanic	N	F	FTIAC	FTIAC - Traditional	N	Biology	Y	NO	A-	N	92.1053	81.8333	80.75	Y	87.5	73	85	77.5	724.19	800	NA	NA	NA	NA	NA	NA	NA	NA	NA	NA	NA	NA	NA	NA	NA	NA	NA
269	Winter 2012	NA	Control	NA	19	NA	18	21	16	20	19	White Non-Hispanic	N	F	FTIAC	FTIAC - Traditional	N	Biology	N	NO	B+	N	65.7895	80.1667	80.75	Y	80	90.5	70	82.5	708.96	800	NA	NA	NA	NA	NA	NA	NA	NA	NA	NA	NA	NA	NA	NA	NA	NA	NA
226	Winter 2012	Late	Control	NA	22	NA	17	24	24	23	17	White Non-Hispanic	N	M	FTIAC	FTIAC - Traditional	N	Biology	Y	NO	B+	N	84.2105	79.3333	80.75	Y	77.5	78	82.5	85	706.19	800	NA	NA	NA	NA	NA	NA	NA	NA	NA	NA	NA	NA	NA	NA	NA	NA	NA
163	Winter 2011	Late	Control	NA	29	NA	34	25	31	25	32	White Non-Hispanic	N	F	Transfer	Transfer - Regular	N	Pre-Veterinary	N	NO	TW	NA	NA	NA	81.25	N	85	77.5	NA	NA	349.705	950	NA	NA	NA	NA	NA	NA	NA	NA	NA	NA	NA	NA	NA	NA	NA	NA	NA
842	Winter 2016	Early	AL2	NA	24	NA	24	26	26	23	23	White Non-Hispanic	N	F	Transfer	Transfer - Regular	N	Anthropology	N	NO	B+	N	82.8571	83.1776	81.25	Y	75	95	87.5	67.5	700.89	800	6	15	3.5	15	2	0	0	0	0	0	0	0	4	17.5	0	1.5	0
29	Winter 2011	Early	Control	NA	19	NA	18	20	19	18	0	Hispanic	Y	F	Second Bach	Second Bach - Domestic	N	Nursing Intent	NA	NO	A-	N	NA	NA	81.25	Y	87.5	85	80	72.5	870.5	950	NA	NA	NA	NA	NA	NA	NA	NA	NA	NA	NA	NA	NA	NA	NA	NA	NA
1230	Fall 2017	NA	AL4	NA	24	NA	22	26	23	25	22	White Non-Hispanic	N	M	FTIAC	FTIAC - Traditional	N	Biology	NA	NO	B+	N			81.25	Y	85	87.5	80	72.5	709.4	800	5	15	10	40	4	32	0	0	0	0	10	0	4	0	12	0	0
28	Winter 2011	Early	Control	NA	NA	NA	0	0	0	0	0	White Non-Hispanic	N	M	Transfer	Transfer - Regular	N	Biology	NA	NO	A-	N	NA	NA	81.25	Y	85	80	85	75	856.35	950	NA	NA	NA	NA	NA	NA	NA	NA	NA	NA	NA	NA	NA	NA	NA	NA	NA
419	Winter 2013	Late	PE	NA	31	NA	31	27	33	31	29	White Non-Hispanic	N	F	FTIAC	FTIAC - Traditional	N	Undeclared	N	NO	B+	N	89.4737	81.25	81.25	Y	82.5	77.5	87.5	77.5	718.6	800	NA	NA	NA	NA	NA	NA	NA	NA	NA	NA	NA	NA	NA	NA	NA	NA	NA
854	Winter 2016	Early	AL2	NA	18	NA	20	16	21	14	21	White Non-Hispanic	N	M	Transfer	Transfer - Regular	N	Clinical Lab Sciences (Clinic)	N	NO	A-	N	82.8571	82.243	81.25	Y	77.5	80	87.5	80	722.715	800	5	12	14	45	0	0	0	0	0	0	0	0	2	0	0	7	0
669	Winter 2014	Late	AL	NA	27	NA	28	19	35	27	0	Hispanic	Y	F	Transfer	Transfer - Regular	N	Biology	N	NO	B+	N	73.6842	81.25	81.25	Y	75	87.5	80	82.5	712.67	800	3	11	2	6	3	0	0	3	3	0	0	0	0	0	0	0	3
1228	Fall 2017	NA	AL4	NA	21	NA	21	25	22	22	19	White Non-Hispanic	N	M	FTIAC	FTIAC - Traditional	N	Interdisc Environ Sci/Society	N	NO	B	N			81.25	Y	87.5	85	67.5	85	675.77	800	5	15	7	35	2	0	0	0	0	0	0	5	4	0	0	1	0
863	Winter 2016	Late	AL2	NA	NA	NA	0	0	0	0	0	Asian	N	F	PostBach	PostBach - NonDegree	N	Undeclared	N	NO	B+	N	77.1429	80.3738	81.25	Y	80	80	80	85	705	800	NA	NA	NA	NA	NA	NA	NA	NA	NA	NA	NA	NA	NA	NA	NA	NA	NA
27	Winter 2011	Early	Control	NA	22	NA	20	22	23	24	0	White Non-Hispanic	N	F	Re-enroll Domestic	Re-enroll Domestic	N	Biology	NA	NO	A	N	NA	NA	81.25	Y	85	75	72.5	92.5	892.5	950	NA	NA	NA	NA	NA	NA	NA	NA	NA	NA	NA	NA	NA	NA	NA	NA	NA
242	Winter 2012	Late	Control	NA	21	NA	15	23	24	21	15	White Non-Hispanic	N	F	FTIAC	FTIAC - Traditional	N	Undeclared	NA	NO	B+	N	84.2105	81.8333	81.375	Y	80	85.5	80	80	708.03	800	NA	NA	NA	NA	NA	NA	NA	NA	NA	NA	NA	NA	NA	NA	NA	NA	NA
268	Winter 2012	Early	Control	NA	19	NA	19	19	20	21	0	White Non-Hispanic	N	F	FTIAC	FTIAC - Traditional	N	Pre-Chiropractic	N	NO	A-	N	76.6667	80.1667	81.375	Y	75	80.5	85	85	721.45	800	NA	NA	NA	NA	NA	NA	NA	NA	NA	NA	NA	NA	NA	NA	NA	NA	NA
26	Winter 2011	Early	Control	NA	30	NA	35	30	30	28	31	White Non-Hispanic	N	M	FTIAC	FTIAC - Traditional	N	Creative Writing	NA	NO	B+	N	NA	NA	81.875	Y	87.5	85	82.5	72.5	849	950	NA	NA	NA	NA	NA	NA	NA	NA	NA	NA	NA	NA	NA	NA	NA	NA	NA
405	Winter 2013	Early	PE	NA	NA	NA	0	0	0	0	0	White Non-Hispanic	N	F	Dual Enrolled	Dual Enrolled	N	Early College Alliance	NA	YES	A	N	89.4737	81.875	81.875	Y	90	80	85	72.5	744	800	4	12	6	20	3.3	15	0	6	0	0	0	3	3	0	8	4	0
667	Winter 2014	Early	AL	NA	28	NA	25	25	29	31	24	White Non-Hispanic	N	M	FTIAC	FTIAC - Traditional	N	Biology	N	NO	B	N	92.1053	81.875	81.875	Y	77.5	90	87.5	72.5	675.92	800	NA	NA	NA	NA	NA	NA	NA	NA	NA	NA	NA	NA	NA	NA	NA	NA	NA
666	Winter 2014	Early	AL	NA	24	NA	26	22	24	24	25	White Non-Hispanic	N	F	FTIAC	FTIAC - Traditional	N	Exercise Science	N	NO	B+	N	81.5789	81.875	81.875	Y	77.5	90	85	75	710.88	800	3	12	4	4	6	27.5	0	0	0	0	0	5	5	0	0	6.5	0
851	Winter 2016	Early	AL2	NA	23	NA	23	23	23	22	21	Black Non-Hispanic	Y	F	FTIAC	FTIAC - Traditional	N	Biology	N	NO	B	N	74.2857	78.5047	81.875	Y	90	85	72.5	80	690.21	800	6	15	5	4	0	0	0	0	0	0	0	0	2	0	10	3	1
668	Winter 2014	Early	AL	NA	NA	NA	0	0	0	0	0	White Non-Hispanic	N	F	Transfer	Transfer - Regular	N	Biology	N	NO	A-	N	84.2105	81.875	81.875	Y	72.5	87.5	82.5	85	726.21	800	3	11	5	1	4	40	40	1	0	0	5	0	5	0	0	5	0
1184	Fall 2017	NA	AL4	NA	NA	22	NA	NA	NA	NA	NA	Hispanic	Y	F	Transfer	Transfer - Regular	N	Psychology	NA	NO	A-	N			81.875	Y	80	70	87.5	90	719.5	800	5	13	2	8	8	0	0	3	3	9	9	10	10	0	0	5	0
872	Winter 2016	Early	AL2	NA	20	NA	21	18	18	21	21	White Non-Hispanic	N	F	Dual Enrolled	Dual Enrolled	N	Early College Alliance	NA	YES	A-	N	80	84.1121	81.875	Y	70	82.5	80	95	729.6	800	4	11	6	6	3	35	14	0	0	35	0	35	14	0	0	7	0
202	Winter 2012	Early	Control	NA	25	NA	25	24	23	28	23	White Non-Hispanic	N	M	Dual Enrolled	Dual Enrolled	N	Early College Alliance	NA	YES	B+	N	89.4737	81.8333	82	Y	77.5	80.5	87.5	82.5	701.29	800	NA	NA	NA	NA	NA	NA	NA	NA	NA	NA	NA	NA	NA	NA	NA	NA	NA
1234	Fall 2017	NA	AL4	NA	19	NA	19	18	18	19	20	Black Non-Hispanic	Y	F	FTIAC	FTIAC - Traditional	N	Clinical Lab Sciences (Clinic)	NA	NO	F	Y			82.5	N	80	85	NA	NA	415.33	800
138	Winter 2011	Late	Control	NA	NA	NA	0	0	0	0	0	White Non-Hispanic	N	M	Second Bach	Second Bach - Domestic	N	Professional Chemistry	NA	NO	A-	N	NA	NA	82.5	Y	87.5	72.5	87.5	NA	795.7	950	NA	NA	NA	NA	NA	NA	NA	NA	NA	NA	NA	NA	NA	NA	NA	NA	NA
25	Winter 2011	Late	Control	1410	32	32	0	0	0	0	0	White Non-Hispanic	N	M	FTIAC	FTIAC - Traditional	N	Psychology	NA	NO	C+	N	NA	NA	82.5	Y	80	80	95	75	737.15	950	NA	NA	NA	NA	NA	NA	NA	NA	NA	NA	NA	NA	NA	NA	NA	NA	NA
408	Winter 2013	Early	PE	NA	24	NA	22	22	23	28	22	White Non-Hispanic	N	F	FTIAC	FTIAC - Traditional	N	Pre-Pharmacy	N	NO	A-	N	89.4737	82.5	82.5	Y	82.5	85	85	77.5	741.25	800	5	15	5	11	1	35	12	5	0	0	0	5	4	0	0	5	0
24	Winter 2011	Early	Control	NA	NA	NA	0	0	0	0	0	Not Reported	NA	M	Transfer	Transfer - Regular	N	Exercise Science	NA	NO	A-	N	NA	NA	82.5	Y	75	82.5	95	77.5	868.333	950	NA	NA	NA	NA	NA	NA	NA	NA	NA	NA	NA	NA	NA	NA	NA	NA	NA
23	Winter 2011	Early	Control	NA	27	NA	27	26	29	24	26	Amer Indian or Alaskan Native	Y	F	FTIAC	FTIAC - Traditional	N	General Biochemistry	N	NO	B	N	NA	NA	82.5	Y	77.5	85	87.5	80	825.027	950	NA	NA	NA	NA	NA	NA	NA	NA	NA	NA	NA	NA	NA	NA	NA	NA	NA
403	Winter 2013	Early	PE	NA	18	NA	14	20	16	20	15	White Non-Hispanic	N	F	FTIAC	FTIAC - Traditional	N	Pre-OT	Y	NO	A	N	84.2105	82.5	82.5	Y	75	87.5	87.5	80	748.9	800	5	14	10	15	3	25	0	0	0	0	0	5	7	0	7	5	5
1232	Fall 2017	NA	AL4	NA	NA	NA	NA	NA	NA	NA	NA	Nonresident Alien	NA	M	FTIAC	FTIAC - Intl - SEVIS	Y	Exploratory	NA	NO	A-	N			82.5	Y	72.5	82.5	95	80	722.83	800	6	17	1	5	0	0	0	0	0	0	0	0	1	20	0	0	0
665	Winter 2014	Early	AL	NA	21	NA	19	22	21	21	18	White Non-Hispanic	N	F	FTIAC	FTIAC - Traditional	N	Biology	N	NO	A-	N	84.2105	82.5	82.5	Y	72.5	87.5	87.5	82.5	727.51	800	4	15	5	5	2	27	0	2.5	0	0	0	1	1	0	0	0	0
1225	Fall 2017	NA	AL4	1120	NA	24	NA	NA	NA	NA	NA	White Non-Hispanic	N	F	FTIAC	FTIAC - Traditional	N	Clin Lab Sci - Histotechnology	NA	NO	A-	N			82.5	Y	75	87.5	80	87.5	727	800	5	14	3	20	4	NA	0	0	0	0	1.5	2	5	0	0	0	1
254	Winter 2012	Early	Control	NA	20	NA	20	17	20	23	20	White Non-Hispanic	N	M	FTIAC	FTIAC - Traditional	N	Computer Science	N	NO	C+	N	81.5789	82.6667	82.625	Y	70	90.5	87.5	82.5	637.02	800	NA	NA	NA	NA	NA	NA	NA	NA	NA	NA	NA	NA	NA	NA	NA	NA	NA
333	Winter 2012	Early	Control	NA	NA	NA	0	0	0	0	0	White Non-Hispanic	N	M	Second Bach	Second Bach - Intl - no SEVIS	Y	Clinical Lab Sciences (Clinic)	NA	NO	A-	N	NA	80.1667	82.625	Y	82.5	93	65	90	719.89	800	NA	NA	NA	NA	NA	NA	NA	NA	NA	NA	NA	NA	NA	NA	NA	NA	NA
22	Winter 2011	Late	Control	NA	23	NA	25	23	20	23	24	White Non-Hispanic	N	F	FTIAC	FTIAC - Traditional	N	Chemistry	Y	NO	A-	N	NA	NA	83.125	Y	82.5	90	85	75	873	950	NA	NA	NA	NA	NA	NA	NA	NA	NA	NA	NA	NA	NA	NA	NA	NA	NA
841	Winter 2016	Late	AL2	NA	22	NA	22	25	17	23	22	White Non-Hispanic	N	F	FTIAC	FTIAC - Traditional	N	General Biochemistry	N	NO	C+	N	88.5714	83.1776	83.125	Y	80	87.5	90	75	620.34	800	4	16	4	8	2	25	0	0	0	0	0	12	4	0	0	14	0
1104	Winter 2017	Early	AL3	NA	NA	NA	NA	NA	NA	NA	NA	White Non-Hispanic	N	M	Dual Enrolled	Dual Enrolled	N	Early College Alliance	NA	YES	C+	N			83.125	Y	90	82.5	77.5	82.5	635	800	5	12	2	4	NA	NA	NA	NA	NA	NA	NA	NA	NA	NA	NA	NA	NA
21	Winter 2011	Early	Control	NA	NA	NA	0	0	0	0	0	White Non-Hispanic	N	M	Transfer	Transfer - Regular	N	Mathematics	N	NO	B	N	NA	NA	83.125	Y	72.5	82.5	90	87.5	812.513	950	NA	NA	NA	NA	NA	NA	NA	NA	NA	NA	NA	NA	NA	NA	NA	NA	NA
1244	Fall 2017	NA	AL4	NA	NA	NA	NA	NA	NA	NA	NA	White Non-Hispanic	N	M	FTIAC	FTIAC - Traditional	N	Exploratory	NA	NO	A-	N			83.125	Y	72.5	77.5	92.5	90	719.02	800	6	15	3	3	5	0	0	0	0	0	0	0	4	0	0	5	0
1174	Fall 2017	NA	AL4	NA	27	NA	29	25	27	25	NA	White Non-Hispanic	N	F	FTIAC	FTIAC - Traditional	N	Interdisc Environ Sci/Society	NA	NO	B	N			83.125	Y	77.5	82.5	80	92.5	674.16	800	7	16	2	14	2	27	0	0	0	0	0	0	3	0	0	0	0
859	Winter 2016	Late	AL2	NA	24	NA	25	27	23	22	24	White Non-Hispanic	N	F	Transfer	Transfer - Regular	N	Biology	N	NO	A-	N	82.8571	85.0467	83.125	Y	77.5	72.5	90	92.5	736.375	800	NA	NA	NA	NA	NA	NA	NA	NA	NA	NA	NA	NA	NA	NA	NA	NA	NA
390	Winter 2012	NA	Control	NA	NA	NA	#N/A	#N/A	#N/A	#N/A	#N/A	Not Reported	NA	NA	NA	NA	NA	NA	NA	NA	F	Y	NA	86.8333	83.25	Y	90	85.5	85	72.5	461.63	800	NA	NA	NA	NA	NA	NA	NA	NA	NA	NA	NA	NA	NA	NA	NA	NA	NA
243	Winter 2012	Late	Control	NA	21	NA	20	15	26	23	21	White Non-Hispanic	N	F	FTIAC	FTIAC - Traditional	N	Biology	N	NO	B+	N	78.9474	84.3333	83.25	Y	80	95.5	77.5	80	708.84	800	NA	NA	NA	NA	NA	NA	NA	NA	NA	NA	NA	NA	NA	NA	NA	NA	NA
350	Winter 2012	Early	Control	NA	NA	NA	0	0	0	0	0	White Non-Hispanic	N	M	Second Bach	Second Bach - Domestic	N	Clinical Lab Sciences (Clinic)	NA	NO	B+	N	NA	84.3333	83.25	Y	77.5	90.5	85	80	698.54	800	NA	NA	NA	NA	NA	NA	NA	NA	NA	NA	NA	NA	NA	NA	NA	NA	NA
137	Winter 2011	Late	Control	NA	31	NA	34	26	33	30	31	White Non-Hispanic	N	F	FTIAC	FTIAC - Traditional	N	General Biochemistry	Y	NO	A-	N	NA	NA	83.3333	Y	85	85	80	NA	794.046	950	NA	NA	NA	NA	NA	NA	NA	NA	NA	NA	NA	NA	NA	NA	NA	NA	NA
346	Winter 2012	Early	Control	NA	NA	NA	28	28	26	26	26	Not Reported	NA	M	Dual Enrolled	Dual Enrolled	N	Early College Alliance	NA	YES	B-	N	NA	82.5	83.3333	Y	90	NA	75	85	655.54	800	NA	NA	NA	NA	NA	NA	NA	NA	NA	NA	NA	NA	NA	NA	NA	NA	NA
321	Winter 2012	Late	Control	1110	24	24	0	0	0	0	0	Not Reported	NA	F	FTIAC	FTIAC - Traditional	N	Sports Medicine-Intent	N	NO	C+	N	80	80	83.3333	Y	77.5	NA	82.5	90	635.27	800	NA	NA	NA	NA	NA	NA	NA	NA	NA	NA	NA	NA	NA	NA	NA	NA	NA
162	Winter 2011	Early	Control	NA	NA	NA	0	0	0	0	0	White Non-Hispanic	N	M	Second Bach	Second Bach - Domestic	N	Chemistry	NA	NO	B+	N	NA	NA	83.75	N	82.5	85	NA	NA	774.5	950	NA	NA	NA	NA	NA	NA	NA	NA	NA	NA	NA	NA	NA	NA	NA	NA	NA
20	Winter 2011	Early	Control	NA	30	NA	25	29	35	29	0	White Non-Hispanic	N	M	FTIAC	FTIAC - Traditional	N	Biochemistry/Toxicology	Y	NO	A-	N	NA	NA	83.75	Y	92.5	82.5	87.5	72.5	883.125	950	NA	NA	NA	NA	NA	NA	NA	NA	NA	NA	NA	NA	NA	NA	NA	NA	NA
846	Winter 2016	Early	AL2	NA	20	NA	16	25	15	23	16	Black Non-Hispanic	Y	M	FTIAC	FTIAC - Traditional	N	Professional Biochemistry	N	NO	A-	N	74.2857	84.1121	83.75	Y	85	90	80	80	736.65	800	NA	NA	NA	NA	NA	NA	NA	NA	NA	NA	NA	NA	NA	NA	NA	NA	NA
407	Winter 2013	Early	PE	NA	24	NA	25	21	23	25	20	White Non-Hispanic	N	F	FTIAC	FTIAC - Traditional	N	Sports Medicine-Intent	N	NO	A	N	89.4737	83.75	83.75	Y	77.5	87.5	90	80	743.15	800	5	15	15	25	0	0	0	0	0	0	0	0	2	0	0	10	4
19	Winter 2011	Late	Control	NA	NA	NA	0	0	0	0	0	White Non-Hispanic	N	F	PostBach	PostBach - Teacher Prep	N	Teacher Prep - Secondary	NA	NO	A-	N	NA	NA	83.75	Y	80	77.5	97.5	80	860.95	950	NA	NA	NA	NA	NA	NA	NA	NA	NA	NA	NA	NA	NA	NA	NA	NA	NA
18	Winter 2011	Early	Control	NA	NA	NA	0	0	0	0	0	White Non-Hispanic	N	M	Transfer	Transfer - Regular	N	Mathematics	N	NO	A-	N	NA	NA	83.75	Y	82.5	80	90	82.5	863.54	950	NA	NA	NA	NA	NA	NA	NA	NA	NA	NA	NA	NA	NA	NA	NA	NA	NA
1076	Winter 2017	Early	AL3	NA	27	NA	31	22	31	25	27	Asian	N	M	FTIAC	FTIAC - Traditional	N	Undeclared	NA	NO	B+	N			83.75	Y	90	82.5	77.5	85	704.65	800	NA	NA	NA	NA	NA	NA	NA	NA	NA	NA	NA	NA	NA	NA	NA	NA	NA
17	Winter 2011	Late	Control	NA	26	NA	32	25	23	24	29	White Non-Hispanic	N	F	FTIAC	FTIAC - Traditional	N	Biology	N	NO	A-	N	NA	NA	83.75	Y	82.5	85	82.5	85	886.5	950	NA	NA	NA	NA	NA	NA	NA	NA	NA	NA	NA	NA	NA	NA	NA	NA	NA
1069	Winter 2017	Early	AL3	NA	26	NA	26	26	29	22	27	White Non-Hispanic	N	F	FTIAC	FTIAC - Traditional	N	Japanese Language & Culture	N	NO	B+	N			83.75	Y	70	92.5	82.5	90	714.6	800	NA	NA	NA	NA	NA	NA	NA	NA	NA	NA	NA	NA	NA	NA	NA	NA	NA
857	Winter 2016	Early	AL2	NA	26	NA	30	26	24	25	21	White Non-Hispanic	N	F	FTIAC	FTIAC - Traditional	N	Pre-Veterinary	Y	NO	A-	N	94.2857	85.9813	83.75	Y	70	87.5	87.5	90	725.43	800	6	15	12	4	0	0	0	0	0	0	0	0	0	0	0	21	0
192	Winter 2012	Early	Control	NA	26	NA	31	24	23	27	29	White Non-Hispanic	N	M	FTIAC	FTIAC - Traditional	N	Management	Y	NO	B	N	84.2105	86	83.875	Y	77.5	95.5	85	77.5	693.29	800	NA	NA	NA	NA	NA	NA	NA	NA	NA	NA	NA	NA	NA	NA	NA	NA	NA
341	Winter 2012	Late	Control	NA	NA	NA	0	0	0	0	0	White Non-Hispanic	N	M	Transfer	Transfer - Regular	N	Professional Biochemistry	NA	NO	B	N	NA	82.6667	83.875	Y	82.5	75.5	90	87.5	675.61	800	NA	NA	NA	NA	NA	NA	NA	NA	NA	NA	NA	NA	NA	NA	NA	NA	NA
664	Winter 2014	Early	AL	NA	NA	NA	0	0	0	0	0	Asian	N	F	Transfer	Transfer - Intl - no SEVIS	Y	General Biochemistry	N	NO	B-	N	77.7778	84.1667	84.1667	Y	82.5	92.5	NA	77.5	649.93	800	3	10	20	15	0.5	32	10	0	0	0	0	16	8	0	4	4	0
338	Winter 2012	NA	Control	NA	NA	NA	27	31	27	30	28	White Non-Hispanic	N	F	Dual Enrolled	Dual Enrolled	N	Early College Alliance	NA	YES	B	N	NA	81.25	84.1667	Y	72.5	NA	90	90	671.01	800	NA	NA	NA	NA	NA	NA	NA	NA	NA	NA	NA	NA	NA	NA	NA	NA	NA
413	Winter 2013	Early	PE	NA	NA	NA	21	23	23	27	21	White Non-Hispanic	N	F	Dual Enrolled	Dual Enrolled	N	Early College Alliance	NA	YES	A-	N	89.4737	84.375	84.375	Y	82.5	87.5	95	72.5	731.31	800	NA	NA	NA	NA	NA	NA	NA	NA	NA	NA	NA	NA	NA	NA	NA	NA	NA
16	Winter 2011	Late	Control	NA	24	NA	24	30	17	26	19	White Non-Hispanic	N	M	FTIAC	FTIAC - Traditional	N	Pre-Medicine/Osteopathy	N	NO	B	N	NA	NA	84.375	Y	80	85	97.5	75	799.143	950	NA	NA	NA	NA	NA	NA	NA	NA	NA	NA	NA	NA	NA	NA	NA	NA	NA
1075	Winter 2017	Early	AL3	NA	NA	NA	NA	NA	NA	NA	NA	Black Non-Hispanic	Y	F	Transfer	Transfer - Regular	N	Pre-Medicine/Osteopathy	N	NO	B+	N			84.375	Y	87.5	90	80	80	705.5	800	8	17	11	7.5	NA	NA	NA	NA	NA	NA	NA	NA	NA	NA	NA	NA	NA
15	Winter 2011	Early	Control	NA	NA	NA	0	0	0	0	0	White Non-Hispanic	N	F	Transfer	Transfer - Regular	N	Clinical Lab Sciences (Clinic)	NA	NO	A-	N	NA	NA	84.375	Y	87.5	80	90	80	878.5	950	NA	NA	NA	NA	NA	NA	NA	NA	NA	NA	NA	NA	NA	NA	NA	NA	NA
1068	Winter 2017	Early	AL3	NA	25	NA	29	26	24	22	24	White Non-Hispanic	N	F	FTIAC	FTIAC - Traditional	N	Computer Science	N	NO	A-	N			84.375	Y	77.5	87.5	87.5	85	719.06	800	NA	NA	NA	NA	NA	NA	NA	NA	NA	NA	NA	NA	NA	NA	NA	NA	NA
662	Winter 2014	Early	AL	NA	22	NA	22	25	21	25	20	White Non-Hispanic	N	M	FTIAC	FTIAC - Traditional	N	Interdisc Environ Sci/Society	N	NO	A	N	81.5789	84.375	84.375	Y	75	90	87.5	85	754.55	800	3	12	12	15	0	0	0	0	0	0	0	0	3	0	0	0	0
1250	Fall 2017	NA	AL4	1110	NA	24	NA	NA	NA	NA	NA	Nonresident Alien	NA	M	FTIAC	FTIAC - Intl - SEVIS	Y	Exercise Science-Intent	NA	NO	B	N			84.375	Y	87.5	77.5	85	87.5	678.69	800
1067	Winter 2017	Early	AL3	NA	20	NA	22	17	20	21	21	White Non-Hispanic	N	F	Transfer	Transfer - Regular	N	Psychology	Y	NO	A-	N			84.375	Y	80	82.5	87.5	87.5	719.48	800	4	12	10	20	NA	NA	NA	NA	NA	NA	NA	NA	NA	NA	NA	NA	NA
663	Winter 2014	Early	AL	NA	26	NA	25	26	25	26	24	White Non-Hispanic	N	M	FTIAC	FTIAC - Traditional	N	Chemistry	N	NO	A-	N	94.7368	84.375	84.375	Y	75	77.5	97.5	87.5	741.84	800	4	15	3	6	7	28	0	1.5	0	0	0	3	5	0	6	0	7.5
1070	Winter 2017	Early	AL3	NA	25	NA	25	26	25	25	24	Asian	N	F	FTIAC	FTIAC - Traditional	N	Biology	NA	NO	B+	N			84.375	Y	77.5	75	95	90	712.37	800	NA	NA	NA	NA	NA	NA	NA	NA	NA	NA	NA	NA	NA	NA	NA	NA	NA
855	Winter 2016	Early	AL2	NA	24	NA	25	20	25	27	24	Asian	N	M	FTIAC	FTIAC - Traditional	N	Undeclared	N	NO	B	N	85.7143	85.9813	84.375	Y	75	87.5	82.5	92.5	665.48	800	NA	NA	NA	NA	NA	NA	NA	NA	NA	NA	NA	NA	NA	NA	NA	NA	NA
352	Winter 2012	Early	Control	NA	NA	NA	0	0	0	0	0	Black Non-Hispanic	Y	M	Re-enroll Domestic	Re-enroll Domestic	N	Undeclared	N	NO	B+	N	NA	86	84.5	Y	77.5	95.5	85	80	715.18	800	NA	NA	NA	NA	NA	NA	NA	NA	NA	NA	NA	NA	NA	NA	NA	NA	NA
227	Winter 2012	Late	Control	NA	22	NA	19	23	20	24	0	White Non-Hispanic	N	M	Transfer	Transfer - Regular	N	Psychology	Y	NO	B+	N	89.4737	84.3333	84.5	Y	80	83	90	85	715.27	800	NA	NA	NA	NA	NA	NA	NA	NA	NA	NA	NA	NA	NA	NA	NA	NA	NA
14	Winter 2011	Early	Control	NA	27	NA	27	24	30	26	26	White Non-Hispanic	N	M	FTIAC	FTIAC - Traditional	N	Sports Medicine-Intent	N	NO	A	N	NA	NA	85	Y	92.5	82.5	85	80	890	950	NA	NA	NA	NA	NA	NA	NA	NA	NA	NA	NA	NA	NA	NA	NA	NA	NA
1202	Fall 2017	NA	AL4	NA	21	NA	23	23	21	24	22	Black Non-Hispanic	Y	M	FTIAC	FTIAC - Traditional	N	Pre-Engineering	N	NO	A	N			85	Y	77.5	90	87.5	85	752.5	800	5	15	2	2	2	0	0	0	0	0	0	2	2	2	2	2	2
1241	Fall 2017	NA	AL4	1150	NA	25	NA	NA	NA	NA	NA	Hispanic	Y	M	FTIAC	FTIAC - Traditional	N	Biology	NA	NO	B	N			85	Y	80	92.5	77.5	90	677.27	800	5	13	1	4	4.5	25	0	0	0	0	0	5	2	0	0	0	0
852	Winter 2016	Early	AL2	NA	26	NA	31	23	28	23	30	White Non-Hispanic	N	F	FTIAC	FTIAC - Traditional	N	Biology	Y	NO	A	N	80	87.8505	85	Y	80	85	82.5	92.5	744	800	6	15	10	16	6	17	0	0	0	0	7	2	7	0	0	4	1
1240	Fall 2017	NA	AL4	NA	32	NA	34	29	31	33	31	White Non-Hispanic	N	F	FTIAC	FTIAC - Traditional	N	Art	Y	NO	B+	N			85	Y	80	82.5	85	92.5	712.15	800	5	12	2.5	12.5	1	0	0	0	0	0	0	12	1	0	0	0	0
1254	Fall 2017	NA	AL4	NA	25	NA	19	28	25	26	19	White Non-Hispanic	N	M	FTIAC	FTIAC - Traditional	N	Interdisc Environ Sci/Society	N	NO	B	N			85	Y	87.5	87.5	67.5	97.5	667.92	800	5	14	3	10	2	0	0	2	0	0	0	1	5	0	2	0	0
13	Winter 2011	Early	Control	NA	29	NA	27	26	33	31	23	White Non-Hispanic	N	F	Transfer	Transfer - Regular	N	Clinical Lab Sciences (Clinic)	N	NO	A-	N	NA	NA	85.625	Y	80	87.5	97.5	77.5	884.269	950	NA	NA	NA	NA	NA	NA	NA	NA	NA	NA	NA	NA	NA	NA	NA	NA	NA
12	Winter 2011	Early	Control	NA	28	NA	27	25	31	29	0	White Non-Hispanic	N	M	Transfer	Transfer - Regular	N	Integrated Science Sec Teach	N	NO	B+	N	NA	NA	85.625	Y	92.5	80	90	80	834.541	950	NA	NA	NA	NA	NA	NA	NA	NA	NA	NA	NA	NA	NA	NA	NA	NA	NA
1064	Winter 2017	Early	AL3	NA	26	NA	25	26	30	22	23	White Non-Hispanic	N	F	FTIAC	FTIAC - Intl - no SEVIS	Y	Pre-Pharmacy	NA	NO	A-	N			85.625	Y	87.5	85	87.5	82.5	736	800	NA	NA	NA	NA	NA	NA	NA	NA	NA	NA	NA	NA	NA	NA	NA	NA	NA
402	Winter 2013	Early	PE	NA	NA	NA	23	23	27	26	21	White Non-Hispanic	N	M	Dual Enrolled	Dual Enrolled	N	Early College Alliance	NA	YES	A	N	81.5789	85.625	85.625	Y	90	80	90	82.5	753.7	800	12	14	5	20	2	0	0	0	0	4	2	4	3	0	0	7	0
840	Winter 2016	Early	AL2	NA	24	NA	29	17	29	22	27	White Non-Hispanic	N	F	FTIAC	FTIAC - Traditional	N	Psychology	Y	NO	A-	N	91.4286	85.0467	85.625	Y	82.5	85	92.5	82.5	739.805	800	4	14	3	5	8	15	0	0	0	2	0	7	10	0	0	0	0
661	Winter 2014	Early	AL	NA	NA	NA	0	0	0	0	0	White Non-Hispanic	N	M	FTIAC	FTIAC - 24 & over	N	Biology	Y	NO	B	N	86.8421	85.625	85.625	Y	90	82.5	85	85	669.51	800	4	15	3	5	6	0	0	0	0	0	0	25	10	0	0	6	0
845	Winter 2016	Early	AL2	NA	34	NA	34	33	35	32	31	Two or More Races	NA	M	FTIAC	FTIAC - Traditional	N	Undeclared	N	NO	B+	N	91.4286	88.785	85.625	Y	80	92.5	85	85	694.93	800	5	12	8	3.5	0	0	0	1.5	0	0	0	1	0	0	2	3	17
1251	Fall 2017	NA	AL4	1120	NA	27	NA	NA	NA	NA	NA	White Non-Hispanic	N	F	FTIAC	FTIAC - Traditional	N	Psychology	NA	NO	B	N			85.625	Y	70	97.5	90	85	689.87	800	6	15	0	2	0	10	0	0	0	0	0	0	0	0	0	0	2
848	Winter 2016	Early	AL2	NA	33	NA	0	0	0	0	0	Asian	N	M	Dual Enrolled	Dual Enrolled	N	Early College Alliance	NA	YES	A	N	77.1429	81.3084	85.625	Y	90	90	75	87.5	751.6	800	4	11	1	2	1.5	0	0	0	0	0	0	0	0	0	0	0	0
660	Winter 2014	Early	AL	NA	24	NA	20	28	23	23	0	White Non-Hispanic	N	F	FTIAC Intl	FTIAC - Intl - SEVIS	Y	Undeclared	N	NO	A-	N	86.8421	85.625	85.625	Y	82.5	90	82.5	87.5	726.81	800	4	15	5	3	0	0	0	0	0	0	0	0	2	30	0	0	0
850	Winter 2016	Early	AL2	NA	26	NA	26	29	22	27	25	Two or More Races	NA	F	FTIAC	FTIAC - Traditional	N	Pre-Pharmacy	Y	NO	B+	N	91.4286	85.0467	85.625	Y	75	87.5	87.5	92.5	715.81	800	6	15	3	4	3	30	0	0	0	2	0	1	3	0	2	1	0
187	Winter 2012	Early	Control	NA	27	NA	25	29	28	27	24	White Non-Hispanic	N	F	FTIAC	FTIAC - Traditional	N	Secondary Education-Intent	N	NO	A	N	89.4737	86	85.75	Y	82.5	90.5	85	85	773.85	800	NA	NA	NA	NA	NA	NA	NA	NA	NA	NA	NA	NA	NA	NA	NA	NA	NA
240	Winter 2012	Early	Control	NA	21	NA	19	23	18	23	0	Black Non-Hispanic	Y	M	FTIAC	FTIAC - 21 - 23	N	Biology	NA	NO	A-	N	78.9474	85.1667	85.75	Y	82.5	98	75	87.5	726.58	800	NA	NA	NA	NA	NA	NA	NA	NA	NA	NA	NA	NA	NA	NA	NA	NA	NA
334	Winter 2012	Early	Control	NA	NA	NA	0	0	0	0	0	White Non-Hispanic	N	F	Transfer	Transfer - Non-Matric	N	Undeclared	N	NO	A-	N	NA	84.3333	85.75	Y	90	88	75	90	728.22	800	NA	NA	NA	NA	NA	NA	NA	NA	NA	NA	NA	NA	NA	NA	NA	NA	NA
658	Winter 2014	Late	AL	NA	25	NA	27	29	25	26	25	Black Non-Hispanic	Y	F	FTIAC	FTIAC - Traditional	N	Pre-Medicine/Osteopathy	N	NO	B+	N	76.3158	86.25	86.25	Y	85	92.5	80	87.5	710.32	800	NA	NA	NA	NA	NA	NA	NA	NA	NA	NA	NA	NA	NA	NA	NA	NA	NA
843	Winter 2016	Late	AL2	NA	27	NA	25	28	27	26	24	White Non-Hispanic	N	F	FTIAC	FTIAC - Traditional	N	Undeclared	N	NO	A-	N	88.5714	86.9159	86.25	Y	75	87.5	95	87.5	741.9	800	NA	NA	NA	NA	NA	NA	NA	NA	NA	NA	NA	NA	NA	NA	NA	NA	NA
659	Winter 2014	Early	AL	NA	NA	NA	21	25	22	25	19	Asian	N	M	Dual Enrolled	Dual Enrolled	N	Early College Alliance	N	YES	A	N	76.3158	86.25	86.25	Y	87.5	92.5	75	90	767.83	800	5	12	14	21	4	0	0	0	0	0	0	0	2	0	3	3	0
847	Winter 2016	Early	AL2	NA	25	NA	27	24	25	25	28	White Non-Hispanic	N	M	FTIAC	FTIAC - Traditional	N	International Affairs	N	NO	B+	N	91.4286	87.8505	86.25	Y	82.5	80	92.5	90	700.515	800	5	12	2	4	1	16.5	0	0	0	0	0	0	3	0	0	3	0
849	Winter 2016	Early	AL2	NA	27	NA	27	19	32	28	26	White Non-Hispanic	N	M	Transfer	Transfer - Regular	N	History	N	NO	B+	N	82.8571	85.9813	86.25	Y	77.5	85	90	92.5	707.755	800	5	12	6	30	6	60	0	2	0	0	0	5	0	0	4	0	16
1074	Winter 2017	Early	AL3	NA	NA	NA	NA	NA	NA	NA	NA	White Non-Hispanic	N	F	PostBach	PostBach - NonDegree	N	Undeclared	NA	NO	B+	N			86.25	Y	70	95	85	95	706.17	800	6	19	2	28	NA	NA	NA	NA	NA	NA	NA	NA	NA	NA	NA	NA	NA
351	Winter 2012	Early	Control	NA	NA	NA	0	0	0	0	0	White Non-Hispanic	N	M	Transfer	Transfer - Regular	N	Chemistry	Y	NO	B+	N	NA	85.1667	86.375	Y	77.5	93	85	90	706.88	800	NA	NA	NA	NA	NA	NA	NA	NA	NA	NA	NA	NA	NA	NA	NA	NA	NA
329	Winter 2012	Early	Control	NA	NA	NA	29	26	23	23	27	White Non-Hispanic	N	F	Dual Enrolled	Dual Enrolled	N	Early College Alliance	NA	YES	A	N	NA	84.3333	86.375	Y	85	90.5	77.5	92.5	765.61	800	NA	NA	NA	NA	NA	NA	NA	NA	NA	NA	NA	NA	NA	NA	NA	NA	NA
414	Winter 2013	Early	PE	1260	27	NA	30	25	28	25	0	White Non-Hispanic	N	M	Transfer	Transfer - Regular	N	Biology	NA	NO	A-	N	92.1053	86.875	86.875	Y	95	90	85	77.5	730.8	800	4	13	12	12	8	40	0	0	0	20	0	0	3	0	0	5	0
11	Winter 2011	Early	Control	NA	NA	NA	0	0	0	0	0	White Non-Hispanic	N	M	Second Bach	Second Bach - Domestic	N	Clinical Lab Sciences (Clinic)	N	NO	A	N	NA	NA	86.875	Y	92.5	85	92.5	77.5	897.5	950	NA	NA	NA	NA	NA	NA	NA	NA	NA	NA	NA	NA	NA	NA	NA	NA	NA
657	Winter 2014	Early	AL	NA	28	NA	29	27	28	27	29	White Non-Hispanic	N	F	FTIAC	FTIAC - Traditional	N	Entrepreneurship-Intent	N	NO	A	N	81.5789	86.875	86.875	Y	80	87.5	95	85	751.74	800	4	16	5	7.5	5	0	0	0	0	0	0	?	8	0	4	2	0
838	Winter 2016	NA	AL2	NA	23	NA	26	19	26	22	25	Race/Ethnicity Unknown	NA	F	Transfer	Transfer - Regular	N	Biology	Y	NO	A	N	97.1429	91.5888	86.875	Y	75	92.5	95	85	757.5	800	4	10	3	7	4	0	0	0	0	0	9	10	4	0	7	14	0
399	Winter 2013	Early	PE	1250	28	28	0	0	0	0	0	White Non-Hispanic	N	F	FTIAC	FTIAC - Traditional	N	Biology	N	NO	A	N	86.8421	86.875	86.875	Y	77.5	90	92.5	87.5	770.8	800	7	18	3	7	0	20	0	0	0	0	0	0	3	0	0	0	20
656	Winter 2014	Early	AL	NA	24	NA	23	27	23	24	23	White Non-Hispanic	N	F	FTIAC	FTIAC - Traditional	N	Biology	N	NO	A-	N	84.2105	86.875	86.875	Y	87.5	82.5	85	92.5	741.75	800	5	15	4	4	5	10	0	0	0	0	0	6	4	0	0	4	0
330	Winter 2012	Late	Control	NA	NA	NA	0	0	0	0	0	White Non-Hispanic	N	F	Guest	Guest - Intl	Y	Guest/Self Improvement	NA	NO	A	N	NA	86	87	Y	87.5	93	77.5	90	759.7	800	NA	NA	NA	NA	NA	NA	NA	NA	NA	NA	NA	NA	NA	NA	NA	NA	NA
335	Winter 2012	Early	Control	NA	NA	NA	0	0	0	0	0	White Non-Hispanic	N	F	Second Bach	Second Bach - Intl - no SEVIS	Y	Clinical Lab Sciences (Clinic)	NA	NO	A-	N	NA	85.1667	87	Y	92.5	75.5	87.5	92.5	734.07	800	NA	NA	NA	NA	NA	NA	NA	NA	NA	NA	NA	NA	NA	NA	NA	NA	NA
833	Winter 2016	Early	AL2	NA	NA	NA	0	0	0	0	0	Asian	N	M	Dual Enrolled	Dual Enrolled	N	Early College Alliance	NA	YES	B	N	91.4286	85.9813	87.5	Y	85	97.5	90	77.5	678.73	800	5	15	7	21	3.5	0	0	3	0	0	0	7	7	0	0	7.5	7
10	Winter 2011	Early	Control	NA	21	NA	13	22	28	22	14	Not Reported	NA	M	FTIAC Intl	FTIAC - Intl - no SEVIS	Y	Biology	N	NO	A	N	NA	NA	87.5	Y	90	87.5	92.5	80	900	950	NA	NA	NA	NA	NA	NA	NA	NA	NA	NA	NA	NA	NA	NA	NA	NA	NA
395	Winter 2013	Early	PE	NA	NA	NA	0	0	0	0	0	White Non-Hispanic	N	M	Transfer	Transfer - Regular	N	Biology	NA	NO	A	N	100	87.5	87.5	Y	92.5	82.5	92.5	82.5	787.17	800	3	12	15	20	3	72	72	0	0	0	0	0	6	0	0	0	0
654	Winter 2014	Early	AL	NA	23	NA	22	22	23	24	21	Black Non-Hispanic	Y	M	FTIAC	FTIAC - Traditional	N	Biochemistry/Toxicology	Y	NO	A	N	76.3158	87.5	87.5	Y	87.5	87.5	87.5	87.5	751.23	800	NA	NA	NA	NA	NA	NA	NA	NA	NA	NA	NA	NA	NA	NA	NA	NA	NA
1073	Winter 2017	Early	AL3	NA	28	NA	29	25	30	26	26	White Non-Hispanic	N	F	Transfer	Transfer - Regular	N	Interdisc Environ Sci/Society	N	NO	B+	N			87.5	Y	82.5	95	80	92.5	709	800	5	14	3.5	7.5	NA	NA	NA	NA	NA	NA	NA	NA	NA	NA	NA	NA	NA
655	Winter 2014	Early	AL	NA	NA	NA	27	27	33	26	26	White Non-Hispanic	N	F	Dual Enrolled	Dual Enrolled	N	Early College Alliance	N	YES	A	N	76.3158	87.5	87.5	Y	87.5	87.5	82.5	92.5	769.72	800	NA	NA	NA	NA	NA	NA	NA	NA	NA	NA	NA	NA	NA	NA	NA	NA	NA
844	Winter 2016	Late	AL2	NA	31	NA	35	27	35	28	33	White Non-Hispanic	N	M	Dual Enrolled	Dual Enrolled	N	Early College Alliance	NA	YES	A	N	91.4286	91.5888	87.5	Y	85	80	92.5	92.5	747.55	800	NA	NA	NA	NA	NA	NA	NA	NA	NA	NA	NA	NA	NA	NA	NA	NA	NA
206	Winter 2012	Early	Control	NA	24	NA	22	26	21	27	21	White Non-Hispanic	N	M	Transfer	Transfer - Regular	N	General Biochemistry	Y	NO	A	N	89.4737	88.5	87.625	Y	82.5	93	90	85	765.01	800	NA	NA	NA	NA	NA	NA	NA	NA	NA	NA	NA	NA	NA	NA	NA	NA	NA
196	Winter 2012	Early	Control	NA	25	NA	26	25	27	22	25	White Non-Hispanic	N	F	FTIAC	FTIAC - Traditional	N	Biology	N	NO	A	N	68.4211	86.8333	87.625	Y	77.5	95.5	87.5	90	760.05	800	NA	NA	NA	NA	NA	NA	NA	NA	NA	NA	NA	NA	NA	NA	NA	NA	NA
207	Winter 2012	Early	Control	NA	24	NA	24	21	25	24	23	White Non-Hispanic	N	M	FTIAC	FTIAC - Traditional	N	General Biochemistry	N	NO	A	N	84.2105	86	87.625	Y	85	80.5	92.5	92.5	745.01	800	NA	NA	NA	NA	NA	NA	NA	NA	NA	NA	NA	NA	NA	NA	NA	NA	NA
401	Winter 2013	Early	PE	NA	NA	NA	0	0	0	0	0	White Non-Hispanic	N	F	Transfer	Transfer - Regular	N	Clinical Lab Sciences (Clinic)	NA	NO	A	N	81.5789	88.125	88.125	Y	90	95	85	82.5	761.1	800	4	12	3	8	1	0	0	0	0	0	0	0	7	0	0	4.25	0
9	Winter 2011	Early	Control	NA	NA	NA	0	0	0	0	0	White Non-Hispanic	N	M	Transfer	Transfer - Regular	N	Sports Medicine-Intent	NA	NO	A	N	NA	NA	88.125	Y	92.5	90	85	85	895.004	950	NA	NA	NA	NA	NA	NA	NA	NA	NA	NA	NA	NA	NA	NA	NA	NA	NA
836	Winter 2016	Early	AL2	NA	21	NA	17	20	23	22	18	Asian	N	M	Transfer	Transfer - Regular	N	Pre-Dentistry	N	NO	B+	N	80	86.9159	88.125	Y	87.5	95	85	85	694.485	800	5	11	2	5	1.5	16	0	0	0	0	0	40	1	0	0	3	0
837	Winter 2016	Late	AL2	1170	30	30	29	27	33	32	30	White Non-Hispanic	N	M	FTIAC	FTIAC - Traditional	N	Computer Science	N	NO	A	N	88.5714	85.9813	88.125	Y	87.5	87.5	92.5	85	743.605	800	NA	NA	NA	NA	NA	NA	NA	NA	NA	NA	NA	NA	NA	NA	NA	NA	NA
8	Winter 2011	Early	Control	NA	28	NA	26	27	31	29	25	White Non-Hispanic	N	F	GR New App	GR New App	N	Undeclared	NA	NO	A-	N	NA	NA	88.125	Y	82.5	92.5	92.5	85	873.428	950	NA	NA	NA	NA	NA	NA	NA	NA	NA	NA	NA	NA	NA	NA	NA	NA	NA
1065	Winter 2017	Early	AL3	NA	NA	NA	NA	NA	NA	NA	NA	White Non-Hispanic	N	F	Dual Enrolled	Dual Enrolled	N	Early College Alliance	NA	YES	A-	N			88.125	Y	92.5	80	92.5	87.5	735.4	800	3	10	3	7	NA	NA	NA	NA	NA	NA	NA	NA	NA	NA	NA	NA	NA
412	Winter 2013	Early	PE	NA	23	NA	25	24	24	19	24	White Non-Hispanic	N	F	Transfer	Transfer - Regular	N	Dietetics-Intent	N	NO	A-	N	86.8421	88.125	88.125	Y	87.5	95	80	90	733.43	800	3	12	4	6	3	30	0	0	0	0	0	2	2	0	0	4.5	0
653	Winter 2014	Late	AL	NA	NA	NA	0	0	0	0	0	White Non-Hispanic	N	M	PostBach	PostBach - NonDegree	N	Undeclared	N	NO	A	N	84.2105	88.125	88.125	Y	87.5	95	80	90	751.08	800	1	5	6	8	1	40	40	4	4	0	0	0	8	0	0	8	0
1066	Winter 2017	Early	AL3	NA	30	NA	34	29	33	26	31	White Non-Hispanic	N	F	FTIAC	FTIAC - Traditional	N	Psychology	N	NO	A-	N			88.125	Y	75	95	90	92.5	724.51	800	6	16	6	17.5	NA	NA	NA	NA	NA	NA	NA	NA	NA	NA	NA	NA	NA
342	Winter 2012	Late	Control	NA	NA	NA	0	0	0	0	0	White Non-Hispanic	N	F	Transfer	Transfer - Regular	N	Biology	N	NO	B	N	NA	86	88.25	Y	87.5	88	82.5	95	693.96	800	NA	NA	NA	NA	NA	NA	NA	NA	NA	NA	NA	NA	NA	NA	NA	NA	NA
136	Winter 2011	Early	Control	1350	30	30	0	0	0	0	0	White Non-Hispanic	N	F	FTIAC	FTIAC - Traditional	N	Biology	N	NO	A	N	NA	NA	88.3333	Y	92.5	75	97.5	NA	832	950	NA	NA	NA	NA	NA	NA	NA	NA	NA	NA	NA	NA	NA	NA	NA	NA	NA
161	Winter 2011	Early	Control	NA	NA	NA	0	0	0	0	0	White Non-Hispanic	N	F	Second Bach	Second Bach - Domestic	N	Biology	NA	NO	A	N	NA	NA	88.75	N	92.5	NA	85	NA	812.1	950	NA	NA	NA	NA	NA	NA	NA	NA	NA	NA	NA	NA	NA	NA	NA	NA	NA
829	Winter 2016	Early	AL2	NA	26	NA	21	25	26	33	19	White Non-Hispanic	N	M	FTIAC	FTIAC - Traditional	N	Health Administration Intent	N	NO	A	N	88.5714	86.9159	88.75	Y	90	95	87.5	82.5	752.1	800	6	15	5	12	0	0	0	2	2	0	0	0	2	0	16	4	2
411	Winter 2013	Early	PE	NA	25	NA	23	27	21	28	22	White Non-Hispanic	N	M	FTIAC	FTIAC - Traditional	N	Mathematics	N	NO	A-	N	92.1053	88.75	88.75	Y	92.5	90	85	87.5	736.73	800	6	14	4	15	0	0	0	0	0	0	0	2	4	0	10	5	2
1062	Winter 2017	Early	AL3	NA	22	NA	25	17	22	22		White Non-Hispanic	N	F	FTIAC	FTIAC - Traditional	N	Biology	N	NO	A	N			88.75	Y	85	87.5	95	87.5	746.5	800	4	15	5	7	NA	NA	NA	NA	NA	NA	NA	NA	NA	NA	NA	NA	NA
652	Winter 2014	Early	AL	NA	NA	NA	0	0	0	0	0	White Non-Hispanic	N	F	Transfer	Transfer - Regular	N	Individualized Studies Program	N	NO	A	N	86.8421	88.75	88.75	Y	85	90	90	90	757.65	800	4	12	10	30	4	54	54	3	3	0	0	0	2	0	0	3	0
1072	Winter 2017	Early	AL3	NA	NA	NA	NA	NA	NA	NA	NA	White Non-Hispanic	N	F	Dual Enrolled	Dual Enrolled	N	Early College Alliance	NA	YES	B+	N			88.75	Y	80	92.5	92.5	90	709.3	800	5	13	10	10	NA	NA	NA	NA	NA	NA	NA	NA	NA	NA	NA	NA	NA
1168	Fall 2017	NA	AL4	1360	NA	31	NA	NA	NA	NA	NA	White Non-Hispanic	N	F	FTIAC	FTIAC - Traditional	N	Biology	NA	NO	A	N			88.75	Y	87.5	90	82.5	95	744.74	800	6	15	3	14	1	0	0	0	0	0	0	0	2	0	0	0	0
1226	Fall 2017	NA	AL4	NA	26	NA	24	25	29	25	23	White Non-Hispanic	N	M	FTIAC	FTIAC - Traditional	N	Biology	N	NO	A	N			88.75	Y	77.5	92.5	90	95	749.77	800	5	14	4	6	1	0	0	5	5	0	0	2	1	0	0	6	0
197	Winter 2012	Late	Control	NA	25	NA	25	23	29	22	24	Asian	N	M	FTIAC	FTIAC - Traditional	N	Physics	Y	NO	A	N	86.8421	88.5	88.875	Y	85	93	87.5	90	761.82	800	NA	NA	NA	NA	NA	NA	NA	NA	NA	NA	NA	NA	NA	NA	NA	NA	NA
1161	Fall 2017	NA	AL4	NA	NA	NA	NA	NA	NA	NA	NA	White Non-Hispanic	N	F	Transfer	Transfer - Regular	N	Psychology	N	NO	A	N			89.375	Y	92.5	90	97.5	77.5	770	800	5	12	4	4	1.5	20	20	0	0	0	0	0	4	0	0	5	0
831	Winter 2016	Early	AL2	NA	NA	NA	0	0	0	0	0	White Non-Hispanic	N	F	Transfer	Transfer - Intl - no SEVIS	Y	Pre-Dentistry	N	NO	A	N	91.4286	92.5234	89.375	Y	92.5	85	95	85	754.825	800	5	12	6	30	4	0	0	0	0	0	0	40	15	0	0	7	0
828	Winter 2016	Early	AL2	NA	24	NA	24	26	24	23	25	White Non-Hispanic	N	F	FTIAC	FTIAC - Traditional	N	Clinical Lab Sciences (Clinic)	N	NO	A	N	88.5714	88.785	89.375	Y	87.5	90	95	85	752.895	800	6	14	2	5	1	34	0	0	0	0	0	0	3	0	0	2	0
400	Winter 2013	Early	PE	NA	NA	NA	33	27	36	31	28	White Non-Hispanic	N	F	Dual Enrolled	Dual Enrolled	N	Early College Alliance	NA	YES	A	N	86.8421	89.375	89.375	Y	87.5	97.5	85	87.5	770.8	800	4	11	6	2	4	0	0	2	0	0	0	1	1	0	0	2	0
1197	Fall 2017	NA	AL4	NA	21	NA	21	18	23	22	21	White Non-Hispanic	N	F	FTIAC	FTIAC - Traditional	N	Exercise Science-Intent	Y	NO	A	N			89.375	Y	90	95	82.5	90	755.5	800	5	14	3	8	1	12	0	0	0	0	1	1	2	0	0	3.4	1
7	Winter 2011	Early	Control	NA	NA	NA	0	0	0	0	0	White Non-Hispanic	N	F	Transfer	Transfer - Regular	N	General Science	NA	NO	C	N	NA	NA	89.375	Y	85	87.5	92.5	92.5	711.075	950	NA	NA	NA	NA	NA	NA	NA	NA	NA	NA	NA	NA	NA	NA	NA	NA	NA
839	Winter 2016	Late	AL2	NA	28	NA	26	25	30	29	27	White Non-Hispanic	N	F	FTIAC	FTIAC - Traditional	N	Exercise Science-Intent	N	NO	A	N	82.8571	89.7196	89.375	Y	82.5	90	90	95	751.215	800	NA	NA	NA	NA	NA	NA	NA	NA	NA	NA	NA	NA	NA	NA	NA	NA	NA
6	Winter 2011	Late	Control	1390	31	31	0	0	0	0	0	White Non-Hispanic	N	M	FTIAC Intl	FTIAC - Intl - SEVIS	Y	Pre-Medicine/Osteopathy	NA	NO	A	N	NA	NA	90	Y	95	85	95	85	901.5	950	NA	NA	NA	NA	NA	NA	NA	NA	NA	NA	NA	NA	NA	NA	NA	NA	NA
398	Winter 2013	Early	PE	NA	NA	NA	0	0	0	0	0	Asian	N	F	FTIAC Intl	FTIAC - Intl - SEVIS	Y	Clinical Lab Sciences (Clinic)	NA	NO	A	N	81.5789	90	90	Y	92.5	97.5	82.5	87.5	777.8	800	4	15	10	14	20	0	0	0	0	0	0	0	5	0	0	0	0
834	Winter 2016	Early	AL2	NA	NA	NA	0	0	0	0	0	White Non-Hispanic	N	F	Dual Enrolled	Dual Enrolled	N	Early College Alliance	NA	YES	A	N	91.4286	89.7196	90	Y	87.5	95	87.5	90	759.325	800	5	13	6	10	2	0	0	1	0	0	0	2	3	0	0	3	0
835	Winter 2016	Early	AL2	NA	NA	NA	0	0	0	0	0	Asian	N	M	Second Bach	Second Bach - Domestic	N	Biology	N	NO	A	N	82.8571	89.7196	90	Y	85	90	95	90	761.21	800	4	10	20	20	6	40	40	0	0	0	0	0	0	0	0	5	0
1063	Winter 2017	Early	AL3	NA	NA	NA	NA	NA	NA	NA	NA	White Non-Hispanic	N	F	Dual Enrolled	Dual Enrolled	N	Early College Alliance	NA	YES	A	N			90	Y	85	87.5	92.5	95	741.97	800	4	11	2	4	NA	NA	NA	NA	NA	NA	NA	NA	NA	NA	NA	NA	NA
5	Winter 2011	Late	Control	1080	23	23	0	0	0	0	0	White Non-Hispanic	N	F	FTIAC Intl	FTIAC - Intl - SEVIS	Y	Undeclared	NA	NO	A	N	NA	NA	90.625	Y	90	97.5	90	85	909.75	950	NA	NA	NA	NA	NA	NA	NA	NA	NA	NA	NA	NA	NA	NA	NA	NA	NA
830	Winter 2016	Early	AL2	NA	30	NA	28	31	30	30	26	White Non-Hispanic	N	M	FTIAC	FTIAC - Traditional	N	Anthropology	N	NO	A	N	97.1429	91.5888	90.625	Y	87.5	87.5	97.5	90	766.675	800	NA	NA	NA	NA	NA	NA	NA	NA	NA	NA	NA	NA	NA	NA	NA	NA	NA
650	Winter 2014	Late	AL	NA	NA	NA	0	0	0	0	0	White Non-Hispanic	N	M	Second Bach	Second Bach - Domestic	N	Pre-Medicine/Osteopathy	N	NO	A	N	92.1053	91.25	91.25	Y	92.5	95	92.5	85	754.83	800	3	12	8	6	6	0	0	0	0	0	0	0	8	0	0	0	0
4	Winter 2011	Late	Control	NA	NA	NA	0	0	0	0	0	White Non-Hispanic	N	M	Transfer	Transfer - Regular	N	General Biochemistry	NA	NO	A	N	NA	NA	91.25	Y	92.5	87.5	97.5	87.5	904	950	NA	NA	NA	NA	NA	NA	NA	NA	NA	NA	NA	NA	NA	NA	NA	NA	NA
1061	Winter 2017	Early	AL3	NA	28	NA	30	25	28	28	28	White Non-Hispanic	N	F	FTIAC	FTIAC - Traditional	N	Undeclared	N	NO	A	N			91.25	Y	87.5	92.5	95	90	757.5	800	NA	NA	NA	NA	NA	NA	NA	NA	NA	NA	NA	NA	NA	NA	NA	NA	NA
651	Winter 2014	Early	AL	NA	NA	NA	0	0	0	0	0	White Non-Hispanic	N	F	Second Bach	Second Bach - Intl - no SEVIS	Y	Sports Medicine-Intent	N	NO	A	N	86.8421	91.25	91.25	Y	97.5	90	85	92.5	778.99	800	2	8	15	25	4.5	50	0	0	0	0	0	0	10	0	0	10	0
648	Winter 2014	Late	AL	NA	NA	NA	0	0	0	0	0	White Non-Hispanic	N	M	Second Bach	Second Bach - Domestic	N	Physics	N	NO	A	N	92.1053	91.25	91.25	Y	90	90	90	95	771.59	800	4	17	2	40	15	0	0	0	0	0	0	0	5	0	0	5	0
649	Winter 2014	Early	AL	NA	NA	NA	0	0	0	0	0	White Non-Hispanic	N	F	Second Bach	Second Bach - Domestic	N	Political Science	N	NO	A	N	81.5789	91.25	91.25	Y	90	90	90	95	776.59	800	3	13	3	9	3	0	0	0	0	0	0	0	12	0	0	0	0
336	Winter 2012	Early	Control	NA	NA	NA	0	0	0	0	0	White Non-Hispanic	N	F	Transfer	Transfer - Regular	N	Biology	N	NO	A-	N	NA	91.8333	91.375	Y	92.5	85.5	97.5	90	735.77	800	NA	NA	NA	NA	NA	NA	NA	NA	NA	NA	NA	NA	NA	NA	NA	NA	NA
328	Winter 2012	Early	Control	NA	NA	NA	0	0	0	0	0	Asian	N	M	Second Bach	Second Bach - Domestic	N	Sports Medicine-Intent	NA	NO	A	N	NA	89.3333	91.375	Y	82.5	98	87.5	97.5	790.46	800	NA	NA	NA	NA	NA	NA	NA	NA	NA	NA	NA	NA	NA	NA	NA	NA	NA
827	Winter 2016	Late	AL2	NA	NA	NA	0	0	0	0	0	White Non-Hispanic	N	F	Transfer	Transfer - Regular	N	Language, Literature and Writg	N	NO	A	N	82.8571	89.7196	91.875	Y	87.5	100	92.5	87.5	767.715	800	5	14	5	35	3.5	18	0	0	0	5	0	1	1	0	0	2	0
1211	Fall 2017	NA	AL4	NA	NA	30	NA	NA	NA	NA	NA	White Non-Hispanic	N	F	PostBach	PostBach - NonDegree	N	Undeclared	NA	NO	A	N			91.875	Y	87.5	95	92.5	92.5	761.65	800	4	10	4	8	2	25	0	0	0	0	0	0	5	0	0	4	2
332	Winter 2012	Late	Control	NA	NA	NA	0	0	0	0	0	White Non-Hispanic	N	M	Transfer	Transfer - Regular	N	Clinical Lab Sciences (Clinic)	NA	NO	A	N	NA	91	92	Y	92.5	90.5	90	95	757.83	800	NA	NA	NA	NA	NA	NA	NA	NA	NA	NA	NA	NA	NA	NA	NA	NA	NA
1181	Fall 2017	NA	AL4	NA	NA	NA	NA	NA	NA	NA	NA	White Non-Hispanic	N	M	Transfer	Transfer - Regular	N	Biology	NA	NO	B	N			92.5	Y	87.5	95	95	92.5	683.1	800
832	Winter 2016	Early	AL2	NA	NA	NA	0	0	0	0	0	Two or More Races	NA	M	Dual Enrolled	Dual Enrolled	N	Early College Alliance	NA	YES	A	N	91.4286	92.5234	92.5	Y	90	95	87.5	97.5	744.1	800	4	10	1	10	2	0	0	1	0	0	0	0	2.5	0	0	7	0.5
331	Winter 2012	Early	Control	NA	NA	NA	26	27	26	28	25	White Non-Hispanic	N	F	Dual Enrolled	Dual Enrolled	N	Early College Alliance	NA	YES	A	N	NA	92.6667	92.625	Y	87.5	98	92.5	92.5	780.44	800	NA	NA	NA	NA	NA	NA	NA	NA	NA	NA	NA	NA	NA	NA	NA	NA	NA
3	Winter 2011	Late	Control	1310	29	29	0	0	0	0	0	White Non-Hispanic	N	M	Transfer	Transfer - Regular	N	Secondary Education-Intent	NA	NO	A	N	NA	NA	93.125	Y	95	95	97.5	85	922.5	950	NA	NA	NA	NA	NA	NA	NA	NA	NA	NA	NA	NA	NA	NA	NA	NA	NA
397	Winter 2013	Early	PE	1380	31	NA	30	31	33	30	0	White Non-Hispanic	N	M	Second Bach	Second Bach - Domestic	N	Pre-Medicine/Osteopathy	N	NO	A	N	92.1053	93.125	93.125	Y	90	100	97.5	85	784.5	800	2	10	5	20	1	0	0	0	0	0	0	0	3	0	10	2	0
208	Winter 2012	Early	Control	NA	24	NA	20	26	26	22	20	White Non-Hispanic	N	F	Transfer	Transfer - Regular	N	Biology	NA	NO	A	N	92.1053	91.6667	93.125	Y	87.5	92.5	95	97.5	785.04	800	NA	NA	NA	NA	NA	NA	NA	NA	NA	NA	NA	NA	NA	NA	NA	NA	NA
647	Winter 2014	Late	AL	NA	NA	NA	32	31	32	32	29	White Non-Hispanic	N	M	Dual Enrolled	Dual Enrolled	N	Early College Alliance	N	YES	A	N	92.1053	93.75	93.75	Y	97.5	97.5	92.5	87.5	774.13	800	3	13	3	8	4	0	0	0	0	0	0	0	1	0	0	6	0
2	Winter 2011	Early	Control	1080	25	NA	22	25	26	26	22	White Non-Hispanic	N	F	FTIAC	FTIAC - Traditional	N	Biology	N	NO	A	N	NA	NA	93.75	Y	95	97.5	95	87.5	925	950	NA	NA	NA	NA	NA	NA	NA	NA	NA	NA	NA	NA	NA	NA	NA	NA	NA
825	Winter 2016	Early	AL2	NA	23	NA	22	25	20	23	20	White Non-Hispanic	N	M	Dual Enrolled	Dual Enrolled	N	Early College Alliance	NA	YES	A	N	94.2857	95.3271	93.75	Y	90	97.5	97.5	90	770.24	800	4	11	1	3	1	0	0	2	0	0	1	0	2	0	0	10	0
1223	Fall 2017	NA	AL4	NA	25	NA	28	22	29	27	26	White Non-Hispanic	N	F	FTIAC	FTIAC - Traditional	N	Clinical Lab Sciences (Clinic)	N	NO	A	N			94.375	Y	90	97.5	95	95	777.5	800	4	14	2.5	5	4	22.5	0	0	0	0	0	0	3	0	0	4	0
826	Winter 2016	Early	AL2	NA	28	NA	30	23	31	26	28	White Non-Hispanic	N	F	Dual Enrolled	Dual Enrolled	N	Early College Alliance	NA	YES	A	N	94.2857	96.2617	94.375	Y	95	90	97.5	95	782.25	800	5	15	4	14	3	0	0	3	3	0	5	3	7	0	0	4	4
198	Winter 2012	Early	Control	NA	25	NA	21	30	24	24	19	White Non-Hispanic	N	M	FTIAC	FTIAC - Traditional	N	Biology	NA	NO	A	N	94.7368	93.5	94.5	Y	85	100.5	95	97.5	752.37	800	NA	NA	NA	NA	NA	NA	NA	NA	NA	NA	NA	NA	NA	NA	NA	NA	NA
1	Winter 2011	Early	Control	NA	NA	NA	0	0	0	0	0	White Non-Hispanic	N	M	Transfer	Transfer - Regular	N	Nursing Intent	NA	NO	A	N	NA	NA	95	Y	100	92.5	95	92.5	931.5	950	NA	NA	NA	NA	NA	NA	NA	NA	NA	NA	NA	NA	NA	NA	NA	NA	NA
1060	Winter 2017	Early	AL3	NA	25	NA	24	21	28	28		Hispanic	Y	F	FTIAC	FTIAC - Traditional	N	Biology	N	NO	A	N			95	Y	92.5	95	97.5	95	768	800	6	15	5	5	NA	NA	NA	NA	NA	NA	NA	NA	NA	NA	NA	NA	NA
396	Winter 2013	Early	PE	NA	NA	NA	0	0	0	0	0	White Non-Hispanic	N	F	PostBach	PostBach - NonDegree	N	Undeclared	NA	NO	A	N	100	96.25	96.25	Y	97.5	97.5	100	90	785.4	800	2	9	8	9	3	40	40	0	0	0	0	6	6	0	0	4	0
824	Winter 2016	Early	AL2	NA	22	NA	0	0	0	0	0	White Non-Hispanic	N	F	Transfer	Transfer - Regular	N	Exercise Science-Intent	N	NO	A	N	94.2857	96.2617	96.25	Y	95	97.5	95	97.5	789.75	800	3	12	4	6	1	35	0	0	0	0	0	0	5	0	0	3.5	0
1213	Fall 2017	NA	AL4	NA	NA	NA	NA	NA	NA	NA	NA	White Non-Hispanic	N	F	Dual Enrolled	Dual Enrolled	N	Early College Alliance	NA	YES	A	N			96.875	Y	92.5	100	97.5	97.5	787.5	800	5	13	4	6	5	4	0	0	0	0	0	5	1	0	0	0	1
1059	Winter 2017	Early	AL3	NA	NA	NA	NA	NA	NA	NA	NA	White Non-Hispanic	N	F	Dual Enrolled	Dual Enrolled	N	Early College Alliance	NA	YES	A	N			97.5	Y	97.5	97.5	100	95	788.5	800	6	15	6	9	NA	NA	NA	NA	NA	NA	NA	NA	NA	NA	NA	NA	NA
823	Winter 2016	Late	AL2	NA	NA	NA	0	0	0	0	0	White Non-Hispanic	N	F	Dual Enrolled	Dual Enrolled	N	Early College Alliance	NA	YES	A	N	100	98.1308	97.5	Y	92.5	100	100	97.5	794.625	800	4	11	5	20	2.5	0	0	0	0	0	0	1	2	0	0	0	0
822	Winter 2016	Early	AL2	NA	NA	NA	0	0	0	0	0	White Non-Hispanic	N	M	Dual Enrolled	Dual Enrolled	N	Early College Alliance	NA	YES	A	N	97.1429	99.0654	98.125	Y	97.5	97.5	100	97.5	793.63	800	3	8	3	10	6	0	0	0	0	0	0	1	3	0	0	3	0
394	Winter 2013	Early	PE	NA	NA	NA	25	29	26	30	24	White Non-Hispanic	N	F	Dual Enrolled	Dual Enrolled	N	Early College Alliance	NA	YES	A	N	97.3684	98.75	98.75	Y	97.5	100	97.5	100	811	800	4	14	4	6	2	3	0	0	0	0	0	3	4	0	0	2	0
590	Winter 2013	Late	PE	NA	NA	NA	0	0	0	0	0	White Non-Hispanic	N	M	Second Bach	Second Bach - Domestic	N	Biology	N	NO	F	Y	NA	NA	NA	N	NA	NA	NA	NA	67.97	800	NA	NA	NA	NA	NA	NA	NA	NA	NA	NA	NA	NA	NA	NA	NA	NA	NA
591	Winter 2013	Early	PE	NA	17	NA	18	17	13	19	17	Black Non-Hispanic	Y	F	FTIAC	FTIAC - Traditional	N	Clinical Lab Sciences (Clinic)	N	NO	F	Y	NA	NA	NA	N	NA	NA	NA	NA	47.87	800	NA	NA	NA	NA	NA	NA	NA	NA	NA	NA	NA	NA	NA	NA	NA	NA	NA
592	Winter 2013	Early	PE	NA	17	NA	17	16	18	21	18	White Non-Hispanic	N	F	Transfer	Transfer - Regular	N	Therapeutic Recreation	N	NO	F	Y	NA	NA	NA	N	NA	NA	NA	NA	42.45	800	NA	NA	NA	NA	NA	NA	NA	NA	NA	NA	NA	NA	NA	NA	NA	NA	NA
593	Winter 2013	Early	PE	NA	24	NA	31	20	23	23	0	Black Non-Hispanic	Y	F	Second Bach	Second Bach - Domestic	N	Biology	NA	NO	F	Y	NA	NA	NA	N	NA	NA	NA	NA	42.11	800	NA	NA	NA	NA	NA	NA	NA	NA	NA	NA	NA	NA	NA	NA	NA	NA	NA
594	Winter 2013	Late	PE	NA	23	NA	24	26	21	22	0	White Non-Hispanic	N	F	FTIAC	FTIAC - Traditional	N	Biology	Y	NO	F	Y	NA	NA	NA	N	NA	NA	NA	NA	40.35	800	NA	NA	NA	NA	NA	NA	NA	NA	NA	NA	NA	NA	NA	NA	NA	NA	NA
595	Winter 2013	Early	PE	NA	NA	NA	0	0	0	0	0	White Non-Hispanic	N	M	Re-enroll Domestic	Re-enroll Domestic	N	Psychology	NA	NO	F	Y	NA	NA	NA	N	NA	NA	NA	NA	38.42	800	NA	NA	NA	NA	NA	NA	NA	NA	NA	NA	NA	NA	NA	NA	NA	NA	NA
596	Winter 2013	NA	PE	NA	NA	NA	#N/A	#N/A	#N/A	#N/A	#N/A	White Non-Hispanic	N	F	Transfer	Transfer - Regular	N	Anthropology	NA	NO	F	Y	NA	NA	NA	N	NA	NA	NA	NA	33	800	NA	NA	NA	NA	NA	NA	NA	NA	NA	NA	NA	NA	NA	NA	NA	NA	NA
597	Winter 2013	Early	PE	NA	NA	NA	0	0	0	0	0	Black Non-Hispanic	Y	F	Transfer	Transfer - Regular	N	Nursing Intent	NA	NO	F	Y	NA	NA	NA	N	NA	NA	NA	NA	29.79	800	NA	NA	NA	NA	NA	NA	NA	NA	NA	NA	NA	NA	NA	NA	NA	NA	NA
598	Winter 2013	Early	PE	NA	26	NA	26	27	26	25	24	White Non-Hispanic	N	F	FTIAC	FTIAC - Traditional	N	Biology	Y	NO	F	Y	NA	NA	NA	N	NA	NA	NA	NA	26.6	800	NA	NA	NA	NA	NA	NA	NA	NA	NA	NA	NA	NA	NA	NA	NA	NA	NA
599	Winter 2013	NA	PE	NA	NA	NA	#N/A	#N/A	#N/A	#N/A	#N/A	Black Non-Hispanic	Y	F	Transfer	Transfer - Regular	N	Clinical Lab Sciences (Profes)	NA	NO	F	Y	NA	NA	NA	N	NA	NA	NA	NA	19	800	NA	NA	NA	NA	NA	NA	NA	NA	NA	NA	NA	NA	NA	NA	NA	NA	NA
600	Winter 2013	Early	PE	NA	21	NA	18	26	21	20	17	Black Non-Hispanic	Y	F	FTIAC	FTIAC - Traditional	N	Biochemistry/Toxicology	Y	NO	F	Y	NA	NA	NA	N	NA	NA	NA	NA	17	800	NA	NA	NA	NA	NA	NA	NA	NA	NA	NA	NA	NA	NA	NA	NA	NA	NA
601	Winter 2013	NA	PE	NA	NA	NA	#N/A	#N/A	#N/A	#N/A	#N/A	White Non-Hispanic	N	M	Transfer	Transfer - Regular	N	Psychology	N	NO	F	Y	NA	NA	NA	N	NA	NA	NA	NA	8	800	NA	NA	NA	NA	NA	NA	NA	NA	NA	NA	NA	NA	NA	NA	NA	NA	NA
602	Winter 2013	NA	PE	NA	NA	NA	#N/A	#N/A	#N/A	#N/A	#N/A	Not Reported	NA	NA	NA	NA	NA	NA	NA	NA	F	Y	NA	NA	NA	N	NA	NA	NA	NA	0	800	NA	NA	NA	NA	NA	NA	NA	NA	NA	NA	NA	NA	NA	NA	NA	NA	NA
603	Winter 2013	NA	PE	NA	NA	NA	#N/A	#N/A	#N/A	#N/A	#N/A	Not Reported	NA	NA	NA	NA	NA	NA	NA	NA	F	Y	NA	NA	NA	N	NA	NA	NA	NA	0	800	NA	NA	NA	NA	NA	NA	NA	NA	NA	NA	NA	NA	NA	NA	NA	NA	NA
604	Winter 2013	Late	PE	NA	NA	NA	0	0	0	0	0	White Non-Hispanic	N	F	Transfer	Transfer - Regular	N	Pre-Dentistry	NA	NO	NA	NA	NA	NA	NA	N	NA	NA	NA	NA	0	800	NA	NA	NA	NA	NA	NA	NA	NA	NA	NA	NA	NA	NA	NA	NA	NA	NA
605	Winter 2013	Late	PE	NA	22	NA	21	24	21	22	21	White Non-Hispanic	N	M	FTIAC	FTIAC - Traditional	N	Pre-Engineering	N	NO	NA	NA	NA	NA	NA	N	NA	NA	NA	NA	0	800	NA	NA	NA	NA	NA	NA	NA	NA	NA	NA	NA	NA	NA	NA	NA	NA	NA
606	Winter 2013	Late	PE	NA	26	NA	26	19	34	24	24	White Non-Hispanic	N	F	FTIAC	FTIAC - Traditional	N	Undeclared	Y	NO	NA	NA	NA	NA	NA	N	NA	NA	NA	NA	0	800	NA	NA	NA	NA	NA	NA	NA	NA	NA	NA	NA	NA	NA	NA	NA	NA	NA
607	Winter 2013	Early	PE	NA	NA	NA	0	0	0	0	0	Hispanic	Y	F	Transfer	Transfer - Regular	N	Biology	N	NO	NA	NA	NA	NA	NA	N	NA	NA	NA	NA	0	800	NA	NA	NA	NA	NA	NA	NA	NA	NA	NA	NA	NA	NA	NA	NA	NA	NA
608	Winter 2014	Early	AL	NA	32	NA	36	28	32	33	29	White Non-Hispanic	N	M	FTIAC	FTIAC - Traditional	N	Biochemistry/Toxicology	N	NO	F	Y	NA	NA	NA	N	NA	NA	NA	NA	48.7	800	4	14	2	7	4	25	0	0	0	0	10	20	5	0	0	0	0
610	Winter 2014	Early	AL	NA	15	NA	15	16	17	17	17	Black Non-Hispanic	Y	F	FTIAC	FTIAC - Traditional	N	Criminology and Criminal Justc	Y	NO	F	Y	NA	NA	NA	N	NA	NA	NA	NA	66.24	800	NA	NA	NA	NA	NA	NA	NA	NA	NA	NA	NA	NA	NA	NA	NA	NA	NA
611	Winter 2014	Late	AL	NA	15	NA	15	17	13	13	15	Black Non-Hispanic	Y	M	Transfer	Transfer - Regular	N	Pre-Medicine/Osteopathy	N	NO	F	Y	NA	NA	NA	N	NA	NA	NA	NA	14.76	800	NA	NA	NA	NA	NA	NA	NA	NA	NA	NA	NA	NA	NA	NA	NA	NA	NA
613	Winter 2014	NA	AL	NA	16	NA	#N/A	#N/A	#N/A	#N/A	#N/A	Asian	N	M	FTIAC	FTIAC - Traditional	N	Professional Biochemistry	N	NO	F	Y	NA	NA	NA	N	NA	NA	NA	NA	19.95	800	NA	NA	NA	NA	NA	NA	NA	NA	NA	NA	NA	NA	NA	NA	NA	NA	NA
618	Winter 2014	Early	AL	NA	19	NA	18	19	17	21	18	Black Non-Hispanic	Y	F	Transfer	Transfer - Regular	N	Pre-Medicine/Osteopathy	N	NO	F	Y	NA	NA	NA	N	NA	NA	NA	NA	75.21	800	NA	NA	NA	NA	NA	NA	NA	NA	NA	NA	NA	NA	NA	NA	NA	NA	NA
626	Winter 2014	Late	AL	0960	20	20	0	0	0	0	0	Black Non-Hispanic	Y	M	FTIAC	FTIAC - Traditional	N	Pre-Medicine/Osteopathy	N	NO	F	Y	NA	NA	NA	N	NA	NA	NA	NA	40.74	800	NA	NA	NA	NA	NA	NA	NA	NA	NA	NA	NA	NA	NA	NA	NA	NA	NA
632	Winter 2014	Late	AL	0990	22	NA	24	21	25	19	0	White Non-Hispanic	N	F	Transfer	Transfer - Regular	N	Clinical Lab Sciences (Clinic)	N	NO	F	Y	NA	NA	NA	N	NA	NA	NA	NA	44.58	800	NA	NA	NA	NA	NA	NA	NA	NA	NA	NA	NA	NA	NA	NA	NA	NA	NA
639	Winter 2014	Late	AL	NA	NA	NA	0	0	0	0	0	White Non-Hispanic	N	M	Transfer	Transfer - Regular	N	Computer Science	N	NO	F	Y	NA	NA	NA	N	NA	NA	NA	NA	1	800	NA	NA	NA	NA	NA	NA	NA	NA	NA	NA	NA	NA	NA	NA	NA	NA	NA
640	Winter 2014	Early	AL	NA	NA	NA	0	0	0	0	0	Not Reported	NA	M	Transfer	Transfer - Regular	N	Nursing	N	NO	F	Y	NA	NA	NA	N	NA	NA	NA	NA	35.3	800	NA	NA	NA	NA	NA	NA	NA	NA	NA	NA	NA	NA	NA	NA	NA	NA	NA
641	Winter 2014	Late	AL	NA	NA	NA	0	0	0	0	0	White Non-Hispanic	N	M	Transfer	Transfer - Regular	N	Clinical Lab Sciences (Clinic)	N	NO	F	Y	NA	NA	NA	N	NA	NA	NA	NA	13.34	800	NA	NA	NA	NA	NA	NA	NA	NA	NA	NA	NA	NA	NA	NA	NA	NA	NA
642	Winter 2014	Early	AL	NA	NA	NA	0	0	0	0	0	White Non-Hispanic	N	M	Transfer	Transfer - Regular	N	Computer Science	N	NO	F	Y	NA	NA	NA	N	NA	NA	NA	NA	109.26	800	NA	NA	NA	NA	NA	NA	NA	NA	NA	NA	NA	NA	NA	NA	NA	NA	NA
1031	Winter 2011	Late	Control	NA	15	NA	13	17	15	20	17	Black Non-Hispanic	Y	F	FTIAC	FTIAC - Traditional	N	Undeclared	N	NO	W	Y	NA	NA	NA	N	NA	NA	NA	NA	NA	950	NA	NA	NA	NA	NA	NA	NA	NA	NA	NA	NA	NA	NA	NA	NA	NA	NA
1032	Winter 2011	NA	Control	NA	15	NA	12	19	14	15	10	Black Non-Hispanic	Y	M	FTIAC	FTIAC - Traditional	N	Computer Engineering Tech	N	NO	W	Y	NA	NA	NA	N	NA	NA	NA	NA	NA	950	NA	NA	NA	NA	NA	NA	NA	NA	NA	NA	NA	NA	NA	NA	NA	NA	NA
1033	Winter 2011	NA	Control	NA	17	NA	19	16	14	20	16	Black Non-Hispanic	Y	F	FTIAC	FTIAC - Traditional	N	Communication and Theatre Arts		NO	W	Y	NA	NA	NA	N	NA	NA	NA	NA	NA	950	NA	NA	NA	NA	NA	NA	NA	NA	NA	NA	NA	NA	NA	NA	NA	NA	NA
1034	Winter 2011	NA	Control	NA	18	NA	17	17	18	21	16	Black Non-Hispanic	Y	F	FTIAC	FTIAC - Traditional	N	Biology	Y	NO	W	Y	NA	NA	NA	N	NA	NA	NA	NA	NA	950	NA	NA	NA	NA	NA	NA	NA	NA	NA	NA	NA	NA	NA	NA	NA	NA	NA
1035	Winter 2011	NA	Control	NA	18	NA	18	15	19	19	17	Black Non-Hispanic	Y	F	FTIAC	FTIAC - Traditional	N	Pre-Medicine/Osteopathy		NO	W	Y	NA	NA	NA	N	NA	NA	NA	NA	NA	950	NA	NA	NA	NA	NA	NA	NA	NA	NA	NA	NA	NA	NA	NA	NA	NA	NA
1036	Winter 2011	NA	Control	NA	18	NA	17	16	23	20	17	Black Non-Hispanic	Y	M	FTIAC	FTIAC - Traditional	N	Psychology	Y	NO	W	Y	NA	NA	NA	N	NA	NA	NA	NA	NA	950	NA	NA	NA	NA	NA	NA	NA	NA	NA	NA	NA	NA	NA	NA	NA	NA	NA
1037	Winter 2011	NA	Control	NA	18	NA	21	18	18	21	21	Black Non-Hispanic	Y	M	FTIAC	FTIAC - Traditional	N	Biology	Y	NO	W	Y	NA	NA	NA	N	NA	NA	NA	NA	NA	950	NA	NA	NA	NA	NA	NA	NA	NA	NA	NA	NA	NA	NA	NA	NA	NA	NA
1038	Winter 2011	NA	Control	NA	19	NA	22	23	14	16	21	Black Non-Hispanic	Y	F	FTIAC	FTIAC - Traditional	N	General Biochemistry	N	NO	W	Y	NA	NA	NA	N	NA	NA	NA	NA	NA	950	NA	NA	NA	NA	NA	NA	NA	NA	NA	NA	NA	NA	NA	NA	NA	NA	NA
1039	Winter 2011	NA	Control	NA	19	NA	18	20	18	20	18	Black Non-Hispanic	Y	F	Transfer	Transfer - Regular	N	Nursing Intent	Y	NO	W	Y	NA	NA	NA	N	NA	NA	NA	NA	NA	950	NA	NA	NA	NA	NA	NA	NA	NA	NA	NA	NA	NA	NA	NA	NA	NA	NA
1040	Winter 2011	NA	Control	NA	20	NA	16	20	22	20	16	Hispanic	Y	M	FTIAC	FTIAC - Traditional	N	Sports Medicine-Intent	Y	NO	W	Y	NA	NA	NA	N	NA	NA	NA	NA	NA	950	NA	NA	NA	NA	NA	NA	NA	NA	NA	NA	NA	NA	NA	NA	NA	NA	NA
1041	Winter 2011	NA	Control	NA	20	NA	22	21	17	20	21	Not Reported	NA	M	FTIAC	FTIAC - Traditional	N	Pre-Veterinary	N	NO	W	Y	NA	NA	NA	N	NA	NA	NA	NA	NA	950	NA	NA	NA	NA	NA	NA	NA	NA	NA	NA	NA	NA	NA	NA	NA	NA	NA
1042	Winter 2011	NA	Control	NA	20	NA	18	17	22	21	19	White Non-Hispanic	N	M	FTIAC	FTIAC - Traditional	N	Criminology and Criminal Justc	N	NO	W	Y	NA	NA	NA	N	NA	NA	NA	NA	NA	950	NA	NA	NA	NA	NA	NA	NA	NA	NA	NA	NA	NA	NA	NA	NA	NA	NA
1043	Winter 2011	NA	Control	NA	20	NA	15	20	20	24	0	White Non-Hispanic	N	M	FTIAC	FTIAC - Traditional	N	Biology	Y	NO	W	Y	NA	NA	NA	N	NA	NA	NA	NA	NA	950	NA	NA	NA	NA	NA	NA	NA	NA	NA	NA	NA	NA	NA	NA	NA	NA	NA
1044	Winter 2011	NA	Control	NA	21	NA	24	18	21	21	24	Black Non-Hispanic	Y	F	FTIAC	FTIAC - Traditional	N	Pre-Medicine/Osteopathy		NO	W	Y	NA	NA	NA	N	NA	NA	NA	NA	NA	950	NA	NA	NA	NA	NA	NA	NA	NA	NA	NA	NA	NA	NA	NA	NA	NA	NA
1045	Winter 2011	NA	Control	NA	22	NA	25	23	22	24	23	Asian	N	M	FTIAC	FTIAC - Traditional	N	General Biochemistry		NO	W	Y	NA	NA	NA	N	NA	NA	NA	NA	NA	950	NA	NA	NA	NA	NA	NA	NA	NA	NA	NA	NA	NA	NA	NA	NA	NA	NA
1046	Winter 2011	NA	Control	NA	22	NA	22	22	21	24	21	White Non-Hispanic	N	F	Transfer	Transfer - Regular	N	Accounting-Int	Y	NO	W	Y	NA	NA	NA	N	NA	NA	NA	NA	NA	950	NA	NA	NA	NA	NA	NA	NA	NA	NA	NA	NA	NA	NA	NA	NA	NA	NA
1047	Winter 2011	NA	Control	NA	22	NA	25	17	25	22	22	White Non-Hispanic	N	M	FTIAC	FTIAC - Traditional	N	Pre-Medicine/Osteopathy		NO	W	Y	NA	NA	NA	N	NA	NA	NA	NA	NA	950	NA	NA	NA	NA	NA	NA	NA	NA	NA	NA	NA	NA	NA	NA	NA	NA	NA
1048	Winter 2011	NA	Control	NA	23	NA	24	23	19	25	23	Black Non-Hispanic	Y	M	Transfer	Transfer - Regular	N	Chemistry	N	NO	W	Y	NA	NA	NA	N	NA	NA	NA	NA	NA	950	NA	NA	NA	NA	NA	NA	NA	NA	NA	NA	NA	NA	NA	NA	NA	NA	NA
1049	Winter 2011	NA	Control	NA	24	NA	30	22	25	23	26	White Non-Hispanic	N	F	FTIAC	FTIAC - Traditional	N	Psychology	N	NO	W	Y	NA	NA	NA	N	NA	NA	NA	NA	NA	950	NA	NA	NA	NA	NA	NA	NA	NA	NA	NA	NA	NA	NA	NA	NA	NA	NA
1050	Winter 2011	NA	Control	NA	27	NA	23	24	33	29	22	White Non-Hispanic	N	F	Transfer	Transfer - Regular	N	Language, Litr, Writg - Tchrs	N	NO	W	Y	NA	NA	NA	N	NA	NA	NA	NA	NA	950	NA	NA	NA	NA	NA	NA	NA	NA	NA	NA	NA	NA	NA	NA	NA	NA	NA
1051	Winter 2011	NA	Control	NA	28	NA	24	28	28	31	0	White Non-Hispanic	N	M	Transfer	Transfer - Regular	N	General Science		NO	W	Y	NA	NA	NA	N	NA	NA	NA	NA	NA	950	NA	NA	NA	NA	NA	NA	NA	NA	NA	NA	NA	NA	NA	NA	NA	NA	NA
1052	Winter 2011	NA	Control	NA	NA	NA	0	0	0	0	0	Hispanic	Y	M	Transfer	Transfer - Regular	N	Pre-Medicine/Osteopathy	Y	NO	W	Y	NA	NA	NA	N	NA	NA	NA	NA	NA	950	NA	NA	NA	NA	NA	NA	NA	NA	NA	NA	NA	NA	NA	NA	NA	NA	NA
1053	Winter 2011	NA	Control	NA	NA	NA	0	0	0	0	0	White Non-Hispanic	N	F	Second Bach	Second Bach - Domestic	N	Dietetics-Intent		NO	W	Y	NA	NA	NA	N	NA	NA	NA	NA	NA	950	NA	NA	NA	NA	NA	NA	NA	NA	NA	NA	NA	NA	NA	NA	NA	NA	NA
1054	Winter 2011	NA	Control	NA	NA	NA	0	0	0	0	0	White Non-Hispanic	N	F	Transfer	Transfer - Regular	N	Clinical Lab Sciences (Clinic)	Y	NO	W	Y	NA	NA	NA	N	NA	NA	NA	NA	NA	950	NA	NA	NA	NA	NA	NA	NA	NA	NA	NA	NA	NA	NA	NA	NA	NA	NA
1055	Winter 2011	NA	Control	NA	NA	NA	0	0	0	0	0	White Non-Hispanic	N	F	Transfer	Transfer - Regular	N	Sports Medicine-Intent		NO	W	Y	NA	NA	NA	N	NA	NA	NA	NA	NA	950	NA	NA	NA	NA	NA	NA	NA	NA	NA	NA	NA	NA	NA	NA	NA	NA	NA
1056	Winter 2011	NA	Control	NA	NA	NA	0	0	0	0	0	White Non-Hispanic	N	F	Transfer	Transfer - Regular	N	Therapeutic Recreation		NO	W	Y	NA	NA	NA	N	NA	NA	NA	NA	NA	950	NA	NA	NA	NA	NA	NA	NA	NA	NA	NA	NA	NA	NA	NA	NA	NA	NA
1057	Winter 2011	NA	Control	NA	NA	NA	0	0	0	0	0	White Non-Hispanic	N	M	Transfer	Transfer - Regular	N	Pre-Medicine/Osteopathy	N	NO	W	Y	NA	NA	NA	N	NA	NA	NA	NA	NA	950	NA	NA	NA	NA	NA	NA	NA	NA	NA	NA	NA	NA	NA	NA	NA	NA	NA
1058	Winter 2011	NA	Control	NA	NA	NA	0	0	0	0	0	White Non-Hispanic	N	M	Transfer	Transfer - Regular	N	Biochemistry/Toxicology		NO	W	Y	NA	NA	NA	N	NA	NA	NA	NA	NA	950	NA	NA	NA	NA	NA	NA	NA	NA	NA	NA	NA	NA	NA	NA	NA	NA	NA
185	Winter 2012	Late	Control	NA	29	NA	29	30	28	27	25	White Non-Hispanic	N	F	FTIAC	FTIAC - Traditional	N	Biology	N	NO	W	Y	NA	NA	NA	N	NA	NA	NA	NA	0	800	NA	NA	NA	NA	NA	NA	NA	NA	NA	NA	NA	NA	NA	NA	NA	NA	NA
190	Winter 2012	NA	Control	NA	27	NA	28	25	30	23	26	Black Non-Hispanic	Y	F	FTIAC	FTIAC - Traditional	N	Pre-Optometry/Podiatry	NA	NO	W	Y	NA	NA	NA	N	NA	NA	NA	NA	0	800	NA	NA	NA	NA	NA	NA	NA	NA	NA	NA	NA	NA	NA	NA	NA	NA	NA
211	Winter 2012	Early	Control	NA	24	NA	22	23	28	24	0	White Non-Hispanic	N	F	FTIAC	FTIAC - Traditional	N	Biology	NA	NO	NA	NA	NA	NA	NA	N	NA	NA	NA	NA	0	800	NA	NA	NA	NA	NA	NA	NA	NA	NA	NA	NA	NA	NA	NA	NA	NA	NA
222	Winter 2012	Late	Control	NA	23	NA	21	20	27	23	18	White Non-Hispanic	N	F	FTIAC	FTIAC - Traditional	N	Nursing Intent	Y	NO	W	Y	NA	NA	NA	N	NA	NA	NA	NA	4	800	NA	NA	NA	NA	NA	NA	NA	NA	NA	NA	NA	NA	NA	NA	NA	NA	NA
253	Winter 2012	NA	Control	NA	21	NA	#N/A	#N/A	#N/A	#N/A	#N/A	White Non-Hispanic	N	F	Transfer	Transfer - Regular	N	Sports Medicine-Intent	NA	NO	NA	NA	NA	NA	NA	N	NA	NA	NA	NA	0	800	NA	NA	NA	NA	NA	NA	NA	NA	NA	NA	NA	NA	NA	NA	NA	NA	NA
265	Winter 2012	Early	Control	NA	20	NA	20	20	16	24	21	White Non-Hispanic	N	F	Transfer	Transfer - Regular	N	Biochemistry/Toxicology	Y	NO	TW	NA	NA	NA	NA	N	NA	NA	NA	NA	45.6	800	NA	NA	NA	NA	NA	NA	NA	NA	NA	NA	NA	NA	NA	NA	NA	NA	NA
267	Winter 2012	Late	Control	NA	20	NA	16	20	23	22	17	Black Non-Hispanic	Y	M	FTIAC	FTIAC - Traditional	N	Biology	N	NO	W	Y	NA	NA	NA	N	NA	NA	NA	NA	0	800	NA	NA	NA	NA	NA	NA	NA	NA	NA	NA	NA	NA	NA	NA	NA	NA	NA
284	Winter 2012	Early	Control	NA	19	NA	18	18	20	20	17	Black Non-Hispanic	Y	M	FTIAC	FTIAC - Traditional	N	Biology	N	NO	NA	NA	NA	NA	NA	N	NA	NA	NA	NA	0	800	NA	NA	NA	NA	NA	NA	NA	NA	NA	NA	NA	NA	NA	NA	NA	NA	NA
304	Winter 2012	Early	Control	NA	17	NA	13	18	18	20	15	Black Non-Hispanic	Y	F	FTIAC	FTIAC - Traditional	N	Biology	N	NO	W	Y	NA	NA	NA	N	NA	NA	NA	NA	0	800	NA	NA	NA	NA	NA	NA	NA	NA	NA	NA	NA	NA	NA	NA	NA	NA	NA
311	Winter 2012	Early	Control	0610	16	NA	#N/A	#N/A	#N/A	#N/A	#N/A	Black Non-Hispanic	Y	F	FTIAC	FTIAC - Traditional	N	Biology	NA	NO	NA	NA	NA	NA	NA	N	NA	NA	NA	NA	0	800	NA	NA	NA	NA	NA	NA	NA	NA	NA	NA	NA	NA	NA	NA	NA	NA	NA
324	Winter 2012	NA	Control	1000	21	21	#N/A	#N/A	#N/A	#N/A	#N/A	Black Non-Hispanic	Y	M	FTIAC	FTIAC - Traditional	N	Biology	NA	NO	NA	NA	NA	NA	NA	N	NA	NA	NA	NA	0	800	NA	NA	NA	NA	NA	NA	NA	NA	NA	NA	NA	NA	NA	NA	NA	NA	NA
382	Winter 2012	Early	Control	NA	NA	NA	0	0	0	0	0	White Non-Hispanic	N	M	Transfer	Transfer - Regular	N	Biology	N	NO	TW	NA	NA	NA	NA	N	NA	NA	NA	NA	3.93	800	NA	NA	NA	NA	NA	NA	NA	NA	NA	NA	NA	NA	NA	NA	NA	NA	NA
385	Winter 2012	Late	Control	NA	NA	NA	0	0	0	0	0	White Non-Hispanic	N	M	PostBach	PostBach - Teacher Prep	N	Teacher Prep - Secondary	NA	NO	W	Y	NA	NA	NA	N	NA	NA	NA	NA	65.33	800	NA	NA	NA	NA	NA	NA	NA	NA	NA	NA	NA	NA	NA	NA	NA	NA	NA
386	Winter 2012	NA	Control	NA	NA	NA	#N/A	#N/A	#N/A	#N/A	#N/A	Black Non-Hispanic	Y	F	Transfer	Transfer - Regular	N	Occupational Therapy	N	NO	NA	NA	NA	NA	NA	N	NA	NA	NA	NA	0	800	NA	NA	NA	NA	NA	NA	NA	NA	NA	NA	NA	NA	NA	NA	NA	NA	NA
388	Winter 2012	NA	Control	NA	NA	NA	#N/A	#N/A	#N/A	#N/A	#N/A	Not Reported	NA	NA	NA	NA	NA	NA	NA	NA	F	Y	NA	NA	NA	N	NA	NA	NA	NA	14.81	800	NA	NA	NA	NA	NA	NA	NA	NA	NA	NA	NA	NA	NA	NA	NA	NA	NA
389	Winter 2012	NA	Control	NA	NA	NA	#N/A	#N/A	#N/A	#N/A	#N/A	Not Reported	NA	NA	NA	NA	NA	NA	NA	NA	F	Y	NA	NA	NA	N	NA	NA	NA	NA	13	800	NA	NA	NA	NA	NA	NA	NA	NA	NA	NA	NA	NA	NA	NA	NA	NA	NA
393	Winter 2012	NA	Control	NA	NA	NA	#N/A	#N/A	#N/A	#N/A	#N/A	White Non-Hispanic	N	F	Transfer	Transfer - Regular	N	Clinical Lab Sciences (Clinic)	NA	NO	F	Y	NA	NA	NA	N	NA	NA	NA	NA	62.75	800	NA	NA	NA	NA	NA	NA	NA	NA	NA	NA	NA	NA	NA	NA	NA	NA	NA
1024	Winter 2016	Late	AL2	NA	NA	NA	0	0	0	0	0	Black Non-Hispanic	Y	F	Transfer	Transfer - Regular	N	Clinical Lab Sciences (Profes)	N	NO	#N/A	NA	NA	NA	NA	N	NA	NA	NA	NA	0	800	NA	NA	NA	NA	NA	NA	NA	NA	NA	NA	NA	NA	NA	NA	NA	NA	NA
1006	Winter 2016	Early	AL2	NA	19	NA	18	18	19	20	17	Black Non-Hispanic	Y	M	FTIAC	FTIAC - Traditional	N	Biology	N	NO	#N/A	NA	NA	NA	NA	N	NA	NA	NA	NA	NA	800	NA	NA	NA	NA	NA	NA	NA	NA	NA	NA	NA	NA	NA	NA	NA	NA	NA
1009	Winter 2016	NA	AL2	NA	20	NA	#N/A	#N/A	#N/A	#N/A	#N/A	Black Non-Hispanic	Y	M	FTIAC	FTIAC - Traditional	N	Biology	N	NO	#N/A	NA	NA	NA	NA	N	NA	NA	NA	NA	NA	800	NA	NA	NA	NA	NA	NA	NA	NA	NA	NA	NA	NA	NA	NA	NA	NA	NA
1018	Winter 2016	Late	AL2	NA	25	NA	25	26	21	27	24	White Non-Hispanic	N	M	FTIAC	FTIAC - Traditional	N	Chemistry	N	NO	#N/A	NA	NA	NA	NA	N	NA	NA	NA	NA	0	800	NA	NA	NA	NA	NA	NA	NA	NA	NA	NA	NA	NA	NA	NA	NA	NA	NA
1146	Winter 2017	Early	AL3	NA	19	NA	20	17	21	21	20	White Non-Hispanic	N	F	FTIAC	FTIAC - Traditional	N	Chemistry - General	Y	NO	W	Y			NA	N	NA	NA	NA	NA	79.69	800	NA	NA	NA	NA	NA	NA	NA	NA	NA	NA	NA	NA	NA	NA	NA	NA	NA
1147	Winter 2017	Early	AL3	NA	17	NA	17	18	17	19	14	Black Non-Hispanic	Y	F	FTIAC	FTIAC - Traditional	N	Biology	Y	NO	W	Y			NA	N	NA	NA	NA	NA	74.77	800	NA	NA	NA	NA	NA	NA	NA	NA	NA	NA	NA	NA	NA	NA	NA	NA	NA
1149	Winter 2017	Early	AL3	NA	19	NA	16	20	18	20	18	White Non-Hispanic	N	F	FTIAC	FTIAC - Traditional	N	Athletic Training Educ-Intent	Y	NO	W	Y			NA	N	NA	NA	NA	NA	63.58	800	NA	NA	NA	NA	NA	NA	NA	NA	NA	NA	NA	NA	NA	NA	NA	NA	NA
1151	Winter 2017	Early	AL3	NA	17	NA	15	16	17	20	14	Black Non-Hispanic	Y	F	FTIAC	FTIAC - Traditional	N	Biology	Y	NO	W	Y			NA	N	NA	NA	NA	NA	60.61	800	NA	NA	NA	NA	NA	NA	NA	NA	NA	NA	NA	NA	NA	NA	NA	NA	NA
1154	Winter 2017	Early	AL3	NA	18	NA	17	16	20	18	16	Black Non-Hispanic	Y	F	FTIAC	FTIAC - Traditional	N	Clinical Lab Sciences (Clinic)	N	NO	W	Y			NA	N	NA	NA	NA	NA	52.24	800	NA	NA	NA	NA	NA	NA	NA	NA	NA	NA	NA	NA	NA	NA	NA	NA	NA
1155	Winter 2017	Early	AL3	NA	15	NA	14	16	15	16	14	Black Non-Hispanic	Y	F	FTIAC	FTIAC - Traditional	N	Undeclared	NA	NO	W	Y			NA	N	NA	NA	NA	NA	44.69	800	NA	NA	NA	NA	NA	NA	NA	NA	NA	NA	NA	NA	NA	NA	NA	NA	NA
1152	Winter 2017	Early	AL3	NA	18	NA	14	16	19	21	16	Asian	N	M	FTIAC	FTIAC - Traditional	N	Biology	NA	NO	W	Y			NA	N	NA	NA	NA	NA	53.19	800	NA	NA	NA	NA	NA	NA	NA	NA	NA	NA	NA	NA	NA	NA	NA	NA	NA
1153	Winter 2017	Early	AL3	NA	23	NA	26	19	23	22		White Non-Hispanic	N	M	FTIAC	FTIAC - Traditional	N	Pre-Veterinary	N	NO	W	Y			NA	N	NA	NA	NA	NA	52.27	800	NA	NA	NA	NA	NA	NA	NA	NA	NA	NA	NA	NA	NA	NA	NA	NA	NA
1156	Winter 2017	Early	AL3	NA	30	NA	30	29	31	33	29	White Non-Hispanic	N	M	FTIAC	FTIAC - Traditional	N	Biology	N	NO	W	Y			NA	N	NA	NA	NA	NA	43	800	NA	NA	NA	NA	NA	NA	NA	NA	NA	NA	NA	NA	NA	NA	NA	NA	NA
1157	Winter 2017	Early	AL3	NA	24	NA	24	26	24	22	23	White Non-Hispanic	N	M	FTIAC	FTIAC - Traditional	N	Economics	NA	NO	W	Y			NA	N	NA	NA	NA	NA	23.23	800	NA	NA	NA	NA	NA	NA	NA	NA	NA	NA	NA	NA	NA	NA	NA	NA	NA
1158	Winter 2017	Early	AL3	NA	20	NA	20	20	22	19	21	Hispanic	Y	M	FTIAC	FTIAC - Traditional	N	Entertainment Design/Tech	N	NO	W	Y			NA	N	NA	NA	NA	NA	0	800	NA	NA	NA	NA	NA	NA	NA	NA	NA	NA	NA	NA	NA	NA	NA	NA	NA
1159	Winter 2017	Early	AL3	NA	NA	NA	NA	NA	NA	NA	NA	Black Non-Hispanic	Y	M	Second Bach	Second Bach - Domestic	N	Biology	N	NO	W	Y			NA	N	NA	NA	NA	NA	0	800	NA	NA	NA	NA	NA	NA	NA	NA	NA	NA	NA	NA	NA	NA	NA	NA	NA
1160	Winter 2017	Early	AL3	NA	NA	NA	NA	NA	NA	NA	NA	White Non-Hispanic	N	M	NA	NA	NA	Secondary Education-Intent	N	NO	W	Y			NA	N	NA	NA	NA	NA	0	800	NA	NA	NA	NA	NA	NA	NA	NA	NA	NA	NA	NA	NA	NA	NA	NA	NA
1172	Fall 2017	NA	AL4	NA	NA	NA	NA	NA	NA	NA	NA	NA	NA	NA	NA	NA	NA	NA	NA	NA	NA	NA	NA	NA	NA	NA	NA	NA	NA	NA	NA	NA	NA	NA	NA	NA	NA	NA	NA	NA	NA	NA	NA	NA	NA	NA	NA	NA	NA
1180	Fall 2017	NA	AL4	NA	NA	NA	NA	NA	NA	NA	NA	NA	NA	NA	NA	NA	NA	NA	NA	NA	NA	NA	NA	NA	NA	NA	NA	NA	NA	NA	NA	NA	NA	NA	NA	NA	NA	NA	NA	NA	NA	NA	NA	NA	NA	NA	NA	NA	NA
1188	Fall 2017	NA	AL4	NA	NA	NA	NA	NA	NA	NA	NA	NA	NA	NA	NA	NA	NA	NA	NA	NA	NA	NA	NA	NA	NA	NA	NA	NA	NA	NA	NA	NA	NA	NA	NA	NA	NA	NA	NA	NA	NA	NA	NA	NA	NA	NA	NA	NA	NA
1193	Fall 2017	NA	AL4	NA	NA	NA	NA	NA	NA	NA	NA	NA	NA	NA	NA	NA	NA	NA	NA	NA	NA	NA	NA	NA	NA	NA	NA	NA	NA	NA	NA	NA	NA	NA	NA	NA	NA	NA	NA	NA	NA	NA	NA	NA	NA	NA	NA	NA	NA
1194	Fall 2017	NA	AL4	NA	NA	NA	NA	NA	NA	NA	NA	NA	NA	NA	NA	NA	NA	NA	NA	NA	NA	NA	NA	NA	NA	NA	NA	NA	NA	NA	NA	NA	NA	NA	NA	NA	NA	NA	NA	NA	NA	NA	NA	NA	NA	NA	NA	NA	NA
1195	Fall 2017	NA	AL4	NA	NA	NA	NA	NA	NA	NA	NA	NA	NA	NA	NA	NA	NA	NA	NA	NA	NA	NA	NA	NA	NA	NA	NA	NA	NA	NA	NA	NA	NA	NA	NA	NA	NA	NA	NA	NA	NA	NA	NA	NA	NA	NA	NA	NA	NA
1198	Fall 2017	NA	AL4	NA	NA	NA	NA	NA	NA	NA	NA	NA	NA	NA	NA	NA	NA	NA	NA	NA	NA	NA	NA	NA	NA	NA	NA	NA	NA	NA	NA	NA	NA	NA	NA	NA	NA	NA	NA	NA	NA	NA	NA	NA	NA	NA	NA	NA	NA
1199	Fall 2017	NA	AL4	NA	NA	NA	NA	NA	NA	NA	NA	NA	NA	NA	NA	NA	NA	NA	NA	NA	NA	NA	NA	NA	NA	NA	NA	NA	NA	NA	NA	NA	NA	NA	NA	NA	NA	NA	NA	NA	NA	NA	NA	NA	NA	NA	NA	NA	NA
1201	Fall 2017	NA	AL4	NA	NA	NA	NA	NA	NA	NA	NA	NA	NA	NA	NA	NA	NA	NA	NA	NA	NA	NA	NA	NA	NA	NA	NA	NA	NA	NA	NA	NA	NA	NA	NA	NA	NA	NA	NA	NA	NA	NA	NA	NA	NA	NA	NA	NA	NA
1203	Fall 2017	NA	AL4	NA	NA	NA	NA	NA	NA	NA	NA	NA	NA	NA	NA	NA	NA	NA	NA	NA	NA	NA	NA	NA	NA	NA	NA	NA	NA	NA	NA	NA	NA	NA	NA	NA	NA	NA	NA	NA	NA	NA	NA	NA	NA	NA	NA	NA	NA
1206	Fall 2017	NA	AL4	NA	NA	NA	NA	NA	NA	NA	NA	NA	NA	NA	NA	NA	NA	NA	NA	NA	NA	NA	NA	NA	NA	NA	NA	NA	NA	NA	NA	NA	NA	NA	NA	NA	NA	NA	NA	NA	NA	NA	NA	NA	NA	NA	NA	NA	NA
1208	Fall 2017	NA	AL4	NA	NA	NA	NA	NA	NA	NA	NA	NA	NA	NA	NA	NA	NA	NA	NA	NA	NA	NA	NA	NA	NA	NA	NA	NA	NA	NA	NA	NA	NA	NA	NA	NA	NA	NA	NA	NA	NA	NA	NA	NA	NA	NA	NA	NA	NA
1212	Fall 2017	NA	AL4	NA	NA	NA	NA	NA	NA	NA	NA	NA	NA	NA	NA	NA	NA	NA	NA	NA	NA	NA	NA	NA	NA	NA	NA	NA	NA	NA	NA	NA	NA	NA	NA	NA	NA	NA	NA	NA	NA	NA	NA	NA	NA	NA	NA	NA	NA
1215	Fall 2017	NA	AL4	NA	NA	NA	NA	NA	NA	NA	NA	NA	NA	NA	NA	NA	NA	NA	NA	NA	NA	NA	NA	NA	NA	NA	NA	NA	NA	NA	NA	NA	NA	NA	NA	NA	NA	NA	NA	NA	NA	NA	NA	NA	NA	NA	NA	NA	NA
1216	Fall 2017	NA	AL4	NA	NA	NA	NA	NA	NA	NA	NA	NA	NA	NA	NA	NA	NA	NA	NA	NA	NA	NA	NA	NA	NA	NA	NA	NA	NA	NA	NA	NA	NA	NA	NA	NA	NA	NA	NA	NA	NA	NA	NA	NA	NA	NA	NA	NA	NA
1246	Fall 2017	NA	AL4	NA	NA	NA	NA	NA	NA	NA	NA	NA	NA	NA	NA	NA	NA	NA	NA	NA	NA	NA	NA	NA	NA	NA	NA	NA	NA	NA	NA	NA	NA	NA	NA	NA	NA	NA	NA	NA	NA	NA	NA	NA	NA	NA	NA	NA	NA
1252	Fall 2017	NA	AL4	NA	NA	NA	NA	NA	NA	NA	NA	NA	NA	NA	NA	NA	NA	NA	NA	NA	NA	NA	NA	NA	NA	NA	NA	NA	NA	NA	NA	NA	NA	NA	NA	NA	NA	NA	NA	NA	NA	NA	NA	NA	NA	NA	NA	NA	NA
1256	Fall 2017	NA	AL4	NA	NA	NA	NA	NA	NA	NA	NA	NA	NA	NA	NA	NA	NA	NA	NA	NA	NA	NA	NA	NA	NA	NA	NA	NA	NA	NA	NA	NA	NA	NA	NA	NA	NA	NA	NA	NA	NA	NA	NA	NA	NA	NA	NA	NA	NA
[truncated: 3 more columns]
